# Supplementary material for: Subgrouping patients with ischemic heart disease by means of the Markov cluster algorithm
Source: Commun Med (Lond). 2025 Aug 26;5:372. doi: 10.1038/s43856-025-01077-1 (PMC12381225; doi:10.1038/s43856-025-01077-1)
Supplement: Supplementary file 4 — Supplementary Data 1 [file 43856_2025_1077_MOESM4_ESM.txt]

# A tibble: 466 × 7
    term    contrast null.value estimate conf.low conf.high adj.p.value
    <chr>   <chr>         <dbl>    <dbl>    <dbl>     <dbl>       <dbl>
  1 CLUSTER C2-C1             0  -6.18    -6.89      -5.47     0       
  2 CLUSTER C3-C1             0  -7.96    -8.73      -7.20     0       
  3 CLUSTER C4-C1             0   4.79     4.02       5.57     0       
  4 CLUSTER C5-C1             0  -0.920   -1.70      -0.139    3.60e- 3
  5 CLUSTER C6-C1             0  -5.12    -5.95      -4.29     0       
  6 CLUSTER C7-C1             0  -0.992   -1.84      -0.141    4.40e- 3
  7 CLUSTER C8-C1             0   6.29     5.39       7.20     0       
  8 CLUSTER C9-C1             0  -0.0638  -0.993      0.865    1   e+ 0
  9 CLUSTER C10-C1            0   9.43     8.50      10.4      0       
 10 CLUSTER C11-C1            0   1.32     0.347      2.29     1.42e- 4
 11 CLUSTER C12-C1            0   5.48     4.50       6.46     0       
 12 CLUSTER C13-C1            0  -6.13    -7.14      -5.12     0       
 13 CLUSTER C14-C1            0   3.47     2.45       4.48     0       
 14 CLUSTER C15-C1            0  -0.908   -1.93       0.113    1.79e- 1
 15 CLUSTER C16-C1            0  -0.761   -1.86       0.343    7.29e- 1
 16 CLUSTER C17-C1            0   0.512   -0.715      1.74     1.00e+ 0
 17 CLUSTER C18-C1            0   3.39     2.15       4.63     3.19e-13
 18 CLUSTER C19-C1            0  -6.27    -7.55      -4.99     0       
 19 CLUSTER C20-C1            0   6.74     5.44       8.04     0       
 20 CLUSTER C21-C1            0  -3.78    -5.15      -2.41     3.24e-13
 21 CLUSTER C22-C1            0   4.38     3.01       5.76     0       
 22 CLUSTER C23-C1            0  -6.09    -7.50      -4.68     0       
 23 CLUSTER C24-C1            0   3.10     1.69       4.51     3.94e-13
 24 CLUSTER C25-C1            0  -8.56   -10.0       -7.10     0       
 25 CLUSTER C26-C1            0  -5.98    -7.45      -4.52     0       
 26 CLUSTER C27-C1            0   0.345   -1.14       1.83     1.00e+ 0
 27 CLUSTER C28-C1            0   6.91     5.29       8.53     0       
 28 CLUSTER C29-C1            0  -7.55    -9.34      -5.76     0       
 29 CLUSTER C30-C1            0  -3.55    -5.37      -1.73     9.14e-11
 30 CLUSTER C31-C1            0  -0.335   -2.17       1.50     1.00e+ 0
 31 CLUSTER C3-C2             0  -1.78    -2.58      -0.993    3.02e-13
 32 CLUSTER C4-C2             0  11.0     10.2       11.8      0       
 33 CLUSTER C5-C2             0   5.26     4.45       6.07     0       
 34 CLUSTER C6-C2             0   1.06     0.203      1.91     1.32e- 3
 35 CLUSTER C7-C2             0   5.19     4.31       6.06     0       
 36 CLUSTER C8-C2             0  12.5     11.5       13.4      0       
 37 CLUSTER C9-C2             0   6.11     5.16       7.07     0       
 38 CLUSTER C10-C2            0  15.6     14.7       16.6      0       
 39 CLUSTER C11-C2            0   7.50     6.50       8.49     0       
 40 CLUSTER C12-C2            0  11.7     10.7       12.7      0       
 41 CLUSTER C13-C2            0   0.0514  -0.981      1.08     1   e+ 0
 42 CLUSTER C14-C2            0   9.65     8.61      10.7      0       
 43 CLUSTER C15-C2            0   5.27     4.23       6.31     0       
 44 CLUSTER C16-C2            0   5.42     4.29       6.54     0       
 45 CLUSTER C17-C2            0   6.69     5.44       7.94     0       
 46 CLUSTER C18-C2            0   9.57     8.31      10.8      0       
 47 CLUSTER C19-C2            0  -0.0893  -1.38       1.21     1   e+ 0
 48 CLUSTER C20-C2            0  12.9     11.6       14.2      0       
 49 CLUSTER C21-C2            0   2.40     1.02       3.78     3.07e- 8
 50 CLUSTER C22-C2            0  10.6      9.17      12.0      0       
 51 CLUSTER C23-C2            0   0.0875  -1.34       1.51     1   e+ 0
 52 CLUSTER C24-C2            0   9.28     7.86      10.7      0       
 53 CLUSTER C25-C2            0  -2.38    -3.86      -0.908    5.53e- 7
 54 CLUSTER C26-C2            0   0.195   -1.29       1.68     1   e+ 0
 55 CLUSTER C27-C2            0   6.52     5.02       8.03     0       
 56 CLUSTER C28-C2            0  13.1     11.5       14.7      0       
 57 CLUSTER C29-C2            0  -1.38    -3.18       0.428    5.03e- 1
 58 CLUSTER C30-C2            0   2.63     0.800      4.46     2.82e- 5
 59 CLUSTER C31-C2            0   5.84     3.99       7.69     0       
 60 CLUSTER C4-C3             0  12.8     11.9       13.6      0       
 61 CLUSTER C5-C3             0   7.04     6.19       7.90     0       
 62 CLUSTER C6-C3             0   2.84     1.94       3.74     0       
 63 CLUSTER C7-C3             0   6.97     6.05       7.89     0       
 64 CLUSTER C8-C3             0  14.3     13.3       15.2      0       
 65 CLUSTER C9-C3             0   7.90     6.91       8.89     0       
 66 CLUSTER C10-C3            0  17.4     16.4       18.4      0       
 67 CLUSTER C11-C3            0   9.28     8.25      10.3      0       
 68 CLUSTER C12-C3            0  13.4     12.4       14.5      0       
 69 CLUSTER C13-C3            0   1.84     0.766      2.91     4.82e- 8
 70 CLUSTER C14-C3            0  11.4     10.4       12.5      0       
 71 CLUSTER C15-C3            0   7.06     5.98       8.14     0       
 72 CLUSTER C16-C3            0   7.20     6.04       8.36     0       
 73 CLUSTER C17-C3            0   8.48     7.20       9.75     0       
 74 CLUSTER C18-C3            0  11.4     10.1       12.6      0       
 75 CLUSTER C19-C3            0   1.70     0.370      3.02     6.19e- 4
 76 CLUSTER C20-C3            0  14.7     13.4       16.1      0       
 77 CLUSTER C21-C3            0   4.18     2.77       5.59     9.64e-14
 78 CLUSTER C22-C3            0  12.3     10.9       13.8      0       
 79 CLUSTER C23-C3            0   1.87     0.421      3.32     5.07e- 4
 80 CLUSTER C24-C3            0  11.1      9.61      12.5      0       
 81 CLUSTER C25-C3            0  -0.599   -2.10       0.904    1.00e+ 0
 82 CLUSTER C26-C3            0   1.98     0.471      3.49     3.37e- 4
 83 CLUSTER C27-C3            0   8.31     6.78       9.84     0       
 84 CLUSTER C28-C3            0  14.9     13.2       16.5      0       
 85 CLUSTER C29-C3            0   0.410   -1.42       2.24     1.00e+ 0
 86 CLUSTER C30-C3            0   4.41     2.56       6.27     2.13e-13
 87 CLUSTER C31-C3            0   7.63     5.76       9.50     0       
 88 CLUSTER C5-C4             0  -5.71    -6.58      -4.84     0       
 89 CLUSTER C6-C4             0  -9.91   -10.8       -9.00     0       
 90 CLUSTER C7-C4             0  -5.78    -6.71      -4.85     0       
 91 CLUSTER C8-C4             0   1.50     0.524      2.48     3.38e- 6
 92 CLUSTER C9-C4             0  -4.85    -5.86      -3.85     0       
 93 CLUSTER C10-C4            0   4.64     3.64       5.65     0       
 94 CLUSTER C11-C4            0  -3.47    -4.52      -2.43     0       
 95 CLUSTER C12-C4            0   0.689   -0.366      1.74     8.21e- 1
 96 CLUSTER C13-C4            0 -10.9    -12.0       -9.84     0       
 97 CLUSTER C14-C4            0  -1.32    -2.41      -0.239    1.76e- 3
 98 CLUSTER C15-C4            0  -5.70    -6.79      -4.61     0       
 99 CLUSTER C16-C4            0  -5.55    -6.72      -4.38     0       
100 CLUSTER C17-C4            0  -4.28    -5.56      -2.99     0       
101 CLUSTER C18-C4            0  -1.40    -2.70      -0.102    1.70e- 2
102 CLUSTER C19-C4            0 -11.1    -12.4       -9.73     0       
103 CLUSTER C20-C4            0   1.95     0.592      3.30     2.86e- 5
104 CLUSTER C21-C4            0  -8.57    -9.99      -7.15     0       
105 CLUSTER C22-C4            0  -0.409   -1.83       1.02     1.00e+ 0
106 CLUSTER C23-C4            0 -10.9    -12.3       -9.42     0       
107 CLUSTER C24-C4            0  -1.69    -3.15      -0.228    5.18e- 3
108 CLUSTER C25-C4            0 -13.4    -14.9      -11.8      0       
109 CLUSTER C26-C4            0 -10.8    -12.3       -9.26     0       
110 CLUSTER C27-C4            0  -4.45    -5.98      -2.91     2.72e-13
111 CLUSTER C28-C4            0   2.12     0.457      3.78     6.71e- 4
112 CLUSTER C29-C4            0 -12.3    -14.2      -10.5      0       
113 CLUSTER C30-C4            0  -8.34   -10.2       -6.48     0       
114 CLUSTER C31-C4            0  -5.13    -7.00      -3.25     3.35e-13
115 CLUSTER C6-C5             0  -4.20    -5.12      -3.29     0       
116 CLUSTER C7-C5             0  -0.0714  -1.01       0.865    1   e+ 0
117 CLUSTER C8-C5             0   7.21     6.23       8.20     0       
118 CLUSTER C9-C5             0   0.856   -0.152      1.86     2.61e- 1
119 CLUSTER C10-C5            0  10.4      9.34      11.4      0       
120 CLUSTER C11-C5            0   2.24     1.19       3.29     8.06e-13
121 CLUSTER C12-C5            0   6.40     5.34       7.46     0       
122 CLUSTER C13-C5            0  -5.21    -6.29      -4.12     0       
123 CLUSTER C14-C5            0   4.39     3.30       5.48     0       
124 CLUSTER C15-C5            0   0.0126  -1.08       1.11     1   e+ 0
125 CLUSTER C16-C5            0   0.160   -1.01       1.33     1   e+ 0
126 CLUSTER C17-C5            0   1.43     0.143      2.72     1.04e- 2
127 CLUSTER C18-C5            0   4.31     3.01       5.61     0       
128 CLUSTER C19-C5            0  -5.35    -6.68      -4.01     0       
129 CLUSTER C20-C5            0   7.66     6.30       9.02     0       
130 CLUSTER C21-C5            0  -2.86    -4.28      -1.44     1.70e-11
131 CLUSTER C22-C5            0   5.30     3.87       6.73     0       
132 CLUSTER C23-C5            0  -5.17    -6.63      -3.71     0       
133 CLUSTER C24-C5            0   4.02     2.56       5.49     2.89e-13
134 CLUSTER C25-C5            0  -7.64    -9.16      -6.13     0       
135 CLUSTER C26-C5            0  -5.06    -6.58      -3.55     0       
136 CLUSTER C27-C5            0   1.27    -0.275      2.81     3.30e- 1
137 CLUSTER C28-C5            0   7.83     6.17       9.49     0       
138 CLUSTER C29-C5            0  -6.63    -8.47      -4.80     0       
139 CLUSTER C30-C5            0  -2.63    -4.49      -0.769    4.58e- 5
140 CLUSTER C31-C5            0   0.585   -1.29       2.47     1.00e+ 0
141 CLUSTER C7-C6             0   4.13     3.15       5.11     0       
142 CLUSTER C8-C6             0  11.4     10.4       12.4      0       
143 CLUSTER C9-C6             0   5.06     4.01       6.10     0       
144 CLUSTER C10-C6            0  14.6     13.5       15.6      0       
145 CLUSTER C11-C6            0   6.44     5.36       7.52     0       
146 CLUSTER C12-C6            0  10.6      9.51      11.7      0       
147 CLUSTER C13-C6            0  -1.01    -2.12       0.111    1.59e- 1
148 CLUSTER C14-C6            0   8.59     7.47       9.71     0       
149 CLUSTER C15-C6            0   4.21     3.09       5.34     0       
150 CLUSTER C16-C6            0   4.36     3.16       5.56     0       
151 CLUSTER C17-C6            0   5.63     4.32       6.95     0       
152 CLUSTER C18-C6            0   8.51     7.18       9.84     0       
153 CLUSTER C19-C6            0  -1.15    -2.51       0.217    2.81e- 1
154 CLUSTER C20-C6            0  11.9     10.5       13.2      0       
155 CLUSTER C21-C6            0   1.34    -0.107      2.79     1.21e- 1
156 CLUSTER C22-C6            0   9.50     8.05      11.0      0       
157 CLUSTER C23-C6            0  -0.970   -2.46       0.517    8.23e- 1
158 CLUSTER C24-C6            0   8.22     6.74       9.71     0       
159 CLUSTER C25-C6            0  -3.44    -4.98      -1.90     3.25e-13
160 CLUSTER C26-C6            0  -0.862   -2.41       0.680    9.65e- 1
161 CLUSTER C27-C6            0   5.47     3.90       7.03     0       
162 CLUSTER C28-C6            0  12.0     10.3       13.7      0       
163 CLUSTER C29-C6            0  -2.43    -4.29      -0.579    3.36e- 4
164 CLUSTER C30-C6            0   1.57    -0.307      3.45     2.91e- 1
165 CLUSTER C31-C6            0   4.79     2.89       6.69     2.61e-13
166 CLUSTER C8-C7             0   7.29     6.25       8.32     0       
167 CLUSTER C9-C7             0   0.928   -0.135      1.99     2.10e- 1
168 CLUSTER C10-C7            0  10.4      9.36      11.5      0       
169 CLUSTER C11-C7            0   2.31     1.21       3.41     1.70e-12
170 CLUSTER C12-C7            0   6.47     5.36       7.58     0       
171 CLUSTER C13-C7            0  -5.14    -6.27      -4.00     0       
172 CLUSTER C14-C7            0   4.46     3.32       5.60     0       
173 CLUSTER C15-C7            0   0.0840  -1.06       1.23     1   e+ 0
174 CLUSTER C16-C7            0   0.231   -0.988      1.45     1.00e+ 0
175 CLUSTER C17-C7            0   1.50     0.172      2.84     7.96e- 3
176 CLUSTER C18-C7            0   4.38     3.04       5.73     0       
177 CLUSTER C19-C7            0  -5.28    -6.65      -3.90     0       
178 CLUSTER C20-C7            0   7.73     6.33       9.13     0       
179 CLUSTER C21-C7            0  -2.79    -4.25      -1.33     3.09e-10
180 CLUSTER C22-C7            0   5.37     3.91       6.84     0       
181 CLUSTER C23-C7            0  -5.10    -6.60      -3.60     0       
182 CLUSTER C24-C7            0   4.10     2.59       5.60     3.44e-13
183 CLUSTER C25-C7            0  -7.57    -9.12      -6.02     0       
184 CLUSTER C26-C7            0  -4.99    -6.55      -3.44     0       
185 CLUSTER C27-C7            0   1.34    -0.240      2.91     2.64e- 1
186 CLUSTER C28-C7            0   7.90     6.20       9.60     0       
187 CLUSTER C29-C7            0  -6.56    -8.43      -4.70     0       
188 CLUSTER C30-C7            0  -2.56    -4.45      -0.668    1.53e- 4
189 CLUSTER C31-C7            0   0.657   -1.25       2.57     1.00e+ 0
190 CLUSTER C9-C8             0  -6.36    -7.46      -5.25     0       
191 CLUSTER C10-C8            0   3.14     2.03       4.25     3.03e-13
192 CLUSTER C11-C8            0  -4.98    -6.12      -3.84     0       
193 CLUSTER C12-C8            0  -0.813   -1.96       0.338    6.78e- 1
194 CLUSTER C13-C8            0 -12.4    -13.6      -11.2      0       
195 CLUSTER C14-C8            0  -2.83    -4.00      -1.65     2.02e-13
196 CLUSTER C15-C8            0  -7.20    -8.38      -6.02     0       
197 CLUSTER C16-C8            0  -7.05    -8.31      -5.80     0       
198 CLUSTER C17-C8            0  -5.78    -7.15      -4.42     0       
199 CLUSTER C18-C8            0  -2.90    -4.28      -1.52     1.41e-12
200 CLUSTER C19-C8            0 -12.6    -14.0      -11.2      0       
201 CLUSTER C20-C8            0   0.445   -0.987      1.88     1.00e+ 0
202 CLUSTER C21-C8            0 -10.1    -11.6       -8.58     0       
203 CLUSTER C22-C8            0  -1.91    -3.41      -0.414    6.53e- 4
204 CLUSTER C23-C8            0 -12.4    -13.9      -10.9      0       
205 CLUSTER C24-C8            0  -3.19    -4.72      -1.66     2.46e-12
206 CLUSTER C25-C8            0 -14.9    -16.4      -13.3      0       
207 CLUSTER C26-C8            0 -12.3    -13.9      -10.7      0       
208 CLUSTER C27-C8            0  -5.95    -7.55      -4.34     0       
209 CLUSTER C28-C8            0   0.616   -1.11       2.34     1.00e+ 0
210 CLUSTER C29-C8            0 -13.8    -15.7      -12.0      0       
211 CLUSTER C30-C8            0  -9.84   -11.8       -7.93     0       
212 CLUSTER C31-C8            0  -6.63    -8.56      -4.70     0       
213 CLUSTER C10-C9            0   9.50     8.37      10.6      0       
214 CLUSTER C11-C9            0   1.38     0.220      2.54     3.01e- 3
215 CLUSTER C12-C9            0   5.54     4.37       6.72     0       
216 CLUSTER C13-C9            0  -6.06    -7.26      -4.87     0       
217 CLUSTER C14-C9            0   3.53     2.33       4.73     1.45e-13
218 CLUSTER C15-C9            0  -0.844   -2.05       0.360    6.94e- 1
219 CLUSTER C16-C9            0  -0.697   -1.97       0.578    9.74e- 1
220 CLUSTER C17-C9            0   0.576   -0.808      1.96     1.00e+ 0
221 CLUSTER C18-C9            0   3.46     2.06       4.85     3.13e-13
222 CLUSTER C19-C9            0  -6.20    -7.63      -4.78     0       
223 CLUSTER C20-C9            0   6.80     5.35       8.25     0       
224 CLUSTER C21-C9            0  -3.72    -5.22      -2.21     3.27e-13
225 CLUSTER C22-C9            0   4.45     2.93       5.96     1.72e-13
226 CLUSTER C23-C9            0  -6.03    -7.57      -4.48     0       
227 CLUSTER C24-C9            0   3.17     1.62       4.71     6.14e-12
228 CLUSTER C25-C9            0  -8.50   -10.1       -6.91     0       
229 CLUSTER C26-C9            0  -5.92    -7.52      -4.32     0       
230 CLUSTER C27-C9            0   0.409   -1.21       2.03     1.00e+ 0
231 CLUSTER C28-C9            0   6.97     5.23       8.71     0       
232 CLUSTER C29-C9            0  -7.49    -9.39      -5.59     0       
233 CLUSTER C30-C9            0  -3.48    -5.41      -1.56     4.48e- 9
234 CLUSTER C31-C9            0  -0.271   -2.22       1.68     1   e+ 0
235 CLUSTER C11-C10           0  -8.12    -9.28      -6.95     0       
236 CLUSTER C12-C10           0  -3.95    -5.13      -2.78     0       
237 CLUSTER C13-C10           0 -15.6    -16.8      -14.4      0       
238 CLUSTER C14-C10           0  -5.97    -7.17      -4.76     0       
239 CLUSTER C15-C10           0 -10.3    -11.5       -9.13     0       
240 CLUSTER C16-C10           0 -10.2    -11.5       -8.92     0       
241 CLUSTER C17-C10           0  -8.92   -10.3       -7.54     0       
242 CLUSTER C18-C10           0  -6.04    -7.44      -4.64     0       
243 CLUSTER C19-C10           0 -15.7    -17.1      -14.3      0       
244 CLUSTER C20-C10           0  -2.69    -4.15      -1.24     1.25e- 9
245 CLUSTER C21-C10           0 -13.2    -14.7      -11.7      0       
246 CLUSTER C22-C10           0  -5.05    -6.57      -3.54     0       
247 CLUSTER C23-C10           0 -15.5    -17.1      -14.0      0       
248 CLUSTER C24-C10           0  -6.33    -7.88      -4.78     0       
249 CLUSTER C25-C10           0 -18.0    -19.6      -16.4      0       
250 CLUSTER C26-C10           0 -15.4    -17.0      -13.8      0       
251 CLUSTER C27-C10           0  -9.09   -10.7       -7.47     0       
252 CLUSTER C28-C10           0  -2.52    -4.26      -0.783    2.17e- 5
253 CLUSTER C29-C10           0 -17.0    -18.9      -15.1      0       
254 CLUSTER C30-C10           0 -13.0    -14.9      -11.1      0       
255 CLUSTER C31-C10           0  -9.77   -11.7       -7.82     0       
256 CLUSTER C12-C11           0   4.16     2.96       5.37     0       
257 CLUSTER C13-C11           0  -7.45    -8.67      -6.22     0       
258 CLUSTER C14-C11           0   2.15     0.917      3.38     2.38e- 8
259 CLUSTER C15-C11           0  -2.23    -3.46      -0.989    5.77e- 9
260 CLUSTER C16-C11           0  -2.08    -3.38      -0.772    9.60e- 7
261 CLUSTER C17-C11           0  -0.806   -2.22       0.607    9.55e- 1
262 CLUSTER C18-C11           0   2.07     0.651      3.50     1.84e- 5
263 CLUSTER C19-C11           0  -7.59    -9.04      -6.13     0       
264 CLUSTER C20-C11           0   5.42     3.94       6.90     0       
265 CLUSTER C21-C11           0  -5.10    -6.63      -3.56     0       
266 CLUSTER C22-C11           0   3.06     1.52       4.60     3.32e-11
267 CLUSTER C23-C11           0  -7.41    -8.98      -5.84     0       
268 CLUSTER C24-C11           0   1.79     0.213      3.36     7.19e- 3
269 CLUSTER C25-C11           0  -9.88   -11.5       -8.26     0       
270 CLUSTER C26-C11           0  -7.30    -8.93      -5.68     0       
271 CLUSTER C27-C11           0  -0.973   -2.62       0.672    9.33e- 1
272 CLUSTER C28-C11           0   5.59     3.83       7.35     0       
273 CLUSTER C29-C11           0  -8.87   -10.8       -6.95     0       
274 CLUSTER C30-C11           0  -4.87    -6.81      -2.92     2.88e-13
275 CLUSTER C31-C11           0  -1.65    -3.62       0.314    2.82e- 1
276 CLUSTER C13-C12           0 -11.6    -12.8      -10.4      0       
277 CLUSTER C14-C12           0  -2.01    -3.26      -0.770    4.92e- 7
278 CLUSTER C15-C12           0  -6.39    -7.63      -5.14     0       
279 CLUSTER C16-C12           0  -6.24    -7.56      -4.93     0       
280 CLUSTER C17-C12           0  -4.97    -6.39      -3.55     0       
281 CLUSTER C18-C12           0  -2.09    -3.52      -0.656    1.82e- 5
282 CLUSTER C19-C12           0 -11.7    -13.2      -10.3      0       
283 CLUSTER C20-C12           0   1.26    -0.227      2.74     2.66e- 1
284 CLUSTER C21-C12           0  -9.26   -10.8       -7.72     0       
285 CLUSTER C22-C12           0  -1.10    -2.65       0.450    6.69e- 1
286 CLUSTER C23-C12           0 -11.6    -13.2       -9.99     0       
287 CLUSTER C24-C12           0  -2.38    -3.96      -0.796    6.89e- 6
288 CLUSTER C25-C12           0 -14.0    -15.7      -12.4      0       
289 CLUSTER C26-C12           0 -11.5    -13.1       -9.83     0       
290 CLUSTER C27-C12           0  -5.14    -6.79      -3.48     0       
291 CLUSTER C28-C12           0   1.43    -0.340      3.20     3.67e- 1
292 CLUSTER C29-C12           0 -13.0    -15.0      -11.1      0       
293 CLUSTER C30-C12           0  -9.03   -11.0       -7.08     0       
294 CLUSTER C31-C12           0  -5.82    -7.79      -3.84     1.31e-13
295 CLUSTER C14-C13           0   9.59     8.33      10.9      0       
296 CLUSTER C15-C13           0   5.22     3.95       6.49     0       
297 CLUSTER C16-C13           0   5.37     4.03       6.70     0       
298 CLUSTER C17-C13           0   6.64     5.20       8.08     0       
299 CLUSTER C18-C13           0   9.52     8.07      11.0      0       
300 CLUSTER C19-C13           0  -0.141   -1.62       1.34     1   e+ 0
301 CLUSTER C20-C13           0  12.9     11.4       14.4      0       
302 CLUSTER C21-C13           0   2.35     0.788      3.91     6.61e- 6
303 CLUSTER C22-C13           0  10.5      8.94      12.1      0       
304 CLUSTER C23-C13           0   0.0361  -1.56       1.63     1   e+ 0
305 CLUSTER C24-C13           0   9.23     7.63      10.8      0       
306 CLUSTER C25-C13           0  -2.44    -4.08      -0.793    1.07e- 5
307 CLUSTER C26-C13           0   0.144   -1.50       1.79     1   e+ 0
308 CLUSTER C27-C13           0   6.47     4.80       8.14     0       
309 CLUSTER C28-C13           0  13.0     11.3       14.8      0       
310 CLUSTER C29-C13           0  -1.43    -3.37       0.515    5.91e- 1
311 CLUSTER C30-C13           0   2.58     0.612      4.54     3.42e- 4
312 CLUSTER C31-C13           0   5.79     3.81       7.78     2.55e-13
313 CLUSTER C15-C14           0  -4.37    -5.65      -3.10     0       
314 CLUSTER C16-C14           0  -4.23    -5.57      -2.89     0       
315 CLUSTER C17-C14           0  -2.96    -4.40      -1.51     6.09e-12
316 CLUSTER C18-C14           0  -0.0752  -1.53       1.38     1   e+ 0
317 CLUSTER C19-C14           0  -9.74   -11.2       -8.25     0       
318 CLUSTER C20-C14           0   3.27     1.76       4.78     5.00e-13
319 CLUSTER C21-C14           0  -7.25    -8.81      -5.68     0       
320 CLUSTER C22-C14           0   0.914   -0.655      2.48     9.43e- 1
321 CLUSTER C23-C14           0  -9.56   -11.2       -7.96     0       
322 CLUSTER C24-C14           0  -0.364   -1.96       1.24     1.00e+ 0
323 CLUSTER C25-C14           0 -12.0    -13.7      -10.4      0       
324 CLUSTER C26-C14           0  -9.45   -11.1       -7.80     0       
325 CLUSTER C27-C14           0  -3.12    -4.79      -1.45     9.54e-10
326 CLUSTER C28-C14           0   3.44     1.66       5.23     1.89e-10
327 CLUSTER C29-C14           0 -11.0    -13.0       -9.08     0       
328 CLUSTER C30-C14           0  -7.02    -8.99      -5.05     0       
329 CLUSTER C31-C14           0  -3.80    -5.79      -1.81     2.86e-10
330 CLUSTER C16-C15           0   0.147   -1.20       1.49     1   e+ 0
331 CLUSTER C17-C15           0   1.42    -0.0271     2.87     6.33e- 2
332 CLUSTER C18-C15           0   4.30     2.84       5.76     1.24e-13
333 CLUSTER C19-C15           0  -5.36    -6.85      -3.87     0       
334 CLUSTER C20-C15           0   7.65     6.14       9.16     0       
335 CLUSTER C21-C15           0  -2.87    -4.44      -1.31     2.33e- 9
336 CLUSTER C22-C15           0   5.29     3.72       6.86     0       
337 CLUSTER C23-C15           0  -5.18    -6.79      -3.58     0       
338 CLUSTER C24-C15           0   4.01     2.41       5.62     2.86e-13
339 CLUSTER C25-C15           0  -7.66    -9.30      -6.01     0       
340 CLUSTER C26-C15           0  -5.08    -6.73      -3.42     0       
341 CLUSTER C27-C15           0   1.25    -0.422      2.93     5.49e- 1
342 CLUSTER C28-C15           0   7.82     6.03       9.61     0       
343 CLUSTER C29-C15           0  -6.65    -8.59      -4.70     0       
344 CLUSTER C30-C15           0  -2.64    -4.61      -0.669    2.01e- 4
345 CLUSTER C31-C15           0   0.573   -1.42       2.56     1.00e+ 0
346 CLUSTER C17-C16           0   1.27    -0.234      2.78     2.71e- 1
347 CLUSTER C18-C16           0   4.15     2.64       5.67     3.14e-13
348 CLUSTER C19-C16           0  -5.51    -7.05      -3.96     0       
349 CLUSTER C20-C16           0   7.50     5.93       9.07     0       
350 CLUSTER C21-C16           0  -3.02    -4.64      -1.40     1.10e- 9
351 CLUSTER C22-C16           0   5.14     3.51       6.77     0       
352 CLUSTER C23-C16           0  -5.33    -6.99      -3.67     0       
353 CLUSTER C24-C16           0   3.86     2.21       5.52     2.42e-13
354 CLUSTER C25-C16           0  -7.80    -9.50      -6.10     0       
355 CLUSTER C26-C16           0  -5.22    -6.93      -3.52     0       
356 CLUSTER C27-C16           0   1.11    -0.621      2.83     8.50e- 1
357 CLUSTER C28-C16           0   7.67     5.83       9.51     0       
358 CLUSTER C29-C16           0  -6.79    -8.79      -4.80     0       
359 CLUSTER C30-C16           0  -2.79    -4.80      -0.772    8.57e- 5
360 CLUSTER C31-C16           0   0.426   -1.61       2.46     1.00e+ 0
361 CLUSTER C18-C17           0   2.88     1.27       4.49     7.47e- 9
362 CLUSTER C19-C17           0  -6.78    -8.42      -5.14     0       
363 CLUSTER C20-C17           0   6.23     4.57       7.88     0       
364 CLUSTER C21-C17           0  -4.29    -6.00      -2.58     2.71e-13
365 CLUSTER C22-C17           0   3.87     2.16       5.58     2.99e-13
366 CLUSTER C23-C17           0  -6.60    -8.34      -4.86     0       
367 CLUSTER C24-C17           0   2.59     0.848      4.33     9.90e- 6
368 CLUSTER C25-C17           0  -9.08   -10.9       -7.29     0       
369 CLUSTER C26-C17           0  -6.50    -8.29      -4.71     0       
370 CLUSTER C27-C17           0  -0.167   -1.98       1.64     1   e+ 0
371 CLUSTER C28-C17           0   6.40     4.48       8.31     0       
372 CLUSTER C29-C17           0  -8.07   -10.1       -6.00     0       
373 CLUSTER C30-C17           0  -4.06    -6.15      -1.97     1.10e-10
374 CLUSTER C31-C17           0  -0.847   -2.95       1.26     1.00e+ 0
375 CLUSTER C19-C18           0  -9.66   -11.3       -8.01     0       
376 CLUSTER C20-C18           0   3.35     1.68       5.01     1.86e-11
377 CLUSTER C21-C18           0  -7.17    -8.89      -5.46     0       
378 CLUSTER C22-C18           0   0.989   -0.734      2.71     9.52e- 1
379 CLUSTER C23-C18           0  -9.48   -11.2       -7.73     0       
380 CLUSTER C24-C18           0  -0.289   -2.04       1.46     1   e+ 0
381 CLUSTER C25-C18           0 -12.0    -13.7      -10.2      0       
382 CLUSTER C26-C18           0  -9.38   -11.2       -7.58     0       
383 CLUSTER C27-C18           0  -3.05    -4.86      -1.23     1.26e- 7
384 CLUSTER C28-C18           0   3.52     1.59       5.44     2.68e- 9
385 CLUSTER C29-C18           0 -10.9    -13.0       -8.87     0       
386 CLUSTER C30-C18           0  -6.94    -9.03      -4.85     0       
387 CLUSTER C31-C18           0  -3.73    -5.84      -1.61     1.43e- 8
388 CLUSTER C20-C19           0  13.0     11.3       14.7      0       
389 CLUSTER C21-C19           0   2.49     0.744      4.23     3.54e- 5
390 CLUSTER C22-C19           0  10.6      8.90      12.4      0       
391 CLUSTER C23-C19           0   0.177   -1.60       1.95     1   e+ 0
392 CLUSTER C24-C19           0   9.37     7.59      11.1      0       
393 CLUSTER C25-C19           0  -2.29    -4.11      -0.476    8.54e- 4
394 CLUSTER C26-C19           0   0.284   -1.54       2.11     1   e+ 0
395 CLUSTER C27-C19           0   6.61     4.77       8.46     0       
396 CLUSTER C28-C19           0  13.2     11.2       15.1      0       
397 CLUSTER C29-C19           0  -1.29    -3.38       0.808    8.99e- 1
398 CLUSTER C30-C19           0   2.72     0.603      4.84     5.58e- 4
399 CLUSTER C31-C19           0   5.93     3.80       8.07     2.91e-13
400 CLUSTER C21-C20           0 -10.5    -12.3       -8.76     0       
401 CLUSTER C22-C20           0  -2.36    -4.12      -0.589    2.25e- 4
402 CLUSTER C23-C20           0 -12.8    -14.6      -11.0      0       
403 CLUSTER C24-C20           0  -3.63    -5.43      -1.84     1.18e-11
404 CLUSTER C25-C20           0 -15.3    -17.1      -13.5      0       
405 CLUSTER C26-C20           0 -12.7    -14.6      -10.9      0       
406 CLUSTER C27-C20           0  -6.39    -8.25      -4.53     0       
407 CLUSTER C28-C20           0   0.171   -1.79       2.13     1   e+ 0
408 CLUSTER C29-C20           0 -14.3    -16.4      -12.2      0       
409 CLUSTER C30-C20           0 -10.3    -12.4       -8.16     0       
410 CLUSTER C31-C20           0  -7.07    -9.22      -4.92     0       
411 CLUSTER C22-C21           0   8.16     6.35       9.98     0       
412 CLUSTER C23-C21           0  -2.31    -4.15      -0.469    9.66e- 4
413 CLUSTER C24-C21           0   6.88     5.04       8.73     0       
414 CLUSTER C25-C21           0  -4.78    -6.67      -2.90     2.43e-13
415 CLUSTER C26-C21           0  -2.20    -4.09      -0.316    4.30e- 3
416 CLUSTER C27-C21           0   4.13     2.22       6.03     5.42e-13
417 CLUSTER C28-C21           0  10.7      8.68      12.7      0       
418 CLUSTER C29-C21           0  -3.77    -5.92      -1.62     1.78e- 8
419 CLUSTER C30-C21           0   0.232   -1.94       2.40     1   e+ 0
420 CLUSTER C31-C21           0   3.45     1.26       5.63     1.42e- 6
421 CLUSTER C23-C22           0 -10.5    -12.3       -8.63     0       
422 CLUSTER C24-C22           0  -1.28    -3.13       0.571    7.22e- 1
423 CLUSTER C25-C22           0 -12.9    -14.8      -11.1      0       
424 CLUSTER C26-C22           0 -10.4    -12.3       -8.47     0       
425 CLUSTER C27-C22           0  -4.04    -5.95      -2.13     1.26e-12
426 CLUSTER C28-C22           0   2.53     0.516      4.54     9.36e- 4
427 CLUSTER C29-C22           0 -11.9    -14.1       -9.78     0       
428 CLUSTER C30-C22           0  -7.93   -10.1       -5.75     0       
429 CLUSTER C31-C22           0  -4.72    -6.91      -2.52     6.49e-13
430 CLUSTER C24-C23           0   9.19     7.32      11.1      0       
431 CLUSTER C25-C23           0  -2.47    -4.38      -0.559    4.88e- 4
432 CLUSTER C26-C23           0   0.107   -1.81       2.02     1   e+ 0
433 CLUSTER C27-C23           0   6.44     4.50       8.37     0       
434 CLUSTER C28-C23           0  13.0     11.0       15.0      0       
435 CLUSTER C29-C23           0  -1.46    -3.64       0.713    7.74e- 1
436 CLUSTER C30-C23           0   2.54     0.345      4.74     5.09e- 3
437 CLUSTER C31-C23           0   5.76     3.54       7.97     3.28e-13
438 CLUSTER C25-C24           0 -11.7    -13.6       -9.75     0       
439 CLUSTER C26-C24           0  -9.09   -11.0       -7.17     0       
440 CLUSTER C27-C24           0  -2.76    -4.69      -0.822    3.68e- 5
441 CLUSTER C28-C24           0   3.81     1.77       5.84     9.20e-10
442 CLUSTER C29-C24           0 -10.7    -12.8       -8.48     0       
443 CLUSTER C30-C24           0  -6.65    -8.85      -4.45     0       
444 CLUSTER C31-C24           0  -3.44    -5.65      -1.22     2.37e- 6
445 CLUSTER C26-C25           0   2.58     0.622      4.54     3.02e- 4
446 CLUSTER C27-C25           0   8.91     6.93      10.9      0       
447 CLUSTER C28-C25           0  15.5     13.4       17.5      0       
448 CLUSTER C29-C25           0   1.01    -1.20       3.22     9.98e- 1
449 CLUSTER C30-C25           0   5.01     2.78       7.25     3.14e-13
450 CLUSTER C31-C25           0   8.23     5.98      10.5      0       
451 CLUSTER C27-C26           0   6.33     4.35       8.31     0       
452 CLUSTER C28-C26           0  12.9     10.8       15.0      0       
453 CLUSTER C29-C26           0  -1.57    -3.78       0.644    6.70e- 1
454 CLUSTER C30-C26           0   2.44     0.199      4.67     1.45e- 2
455 CLUSTER C31-C26           0   5.65     3.40       7.90     2.79e-13
456 CLUSTER C28-C27           0   6.56     4.47       8.66     0       
457 CLUSTER C29-C27           0  -7.90   -10.1       -5.67     0       
458 CLUSTER C30-C27           0  -3.89    -6.14      -1.64     3.41e- 8
459 CLUSTER C31-C27           0  -0.680   -2.95       1.59     1.00e+ 0
460 CLUSTER C29-C28           0 -14.5    -16.8      -12.1      0       
461 CLUSTER C30-C28           0 -10.5    -12.8       -8.12     0       
462 CLUSTER C31-C28           0  -7.24    -9.60      -4.89     0       
463 CLUSTER C30-C29           0   4.01     1.54       6.47     4.11e- 7
464 CLUSTER C31-C29           0   7.22     4.74       9.70     2.62e-13
465 CLUSTER C31-C30           0   3.21     0.719      5.71     5.28e- 4
466 SEX     M-F               0  -2.75    -2.91      -2.58     0       
