# Supplementary material for: Subgrouping patients with ischemic heart disease by means of the Markov cluster algorithm
Source: Commun Med (Lond). 2025 Aug 26;5:372. doi: 10.1038/s43856-025-01077-1 (PMC12381225; doi:10.1038/s43856-025-01077-1)
Supplement: Supplementary file 5 — Supplementary Data 2 [file 43856_2025_1077_MOESM5_ESM.txt]

cluster	icd10	cotot	cltot	observed	expected	oe_ratio
C1	I109	24818	7191	1	0.2940528818083243	3.400748851194191
C1	H350	548	7191	0.016131275205117507	0.0072066060555509215	2.2384011392841874
C1	E871	393	7191	0.011542205534696148	0.005171407123196263	2.231927454120518
C1	I159	414	7191	0.01182033096926714	0.0054883643339728085	2.1537074162696617
C1	I959	283	7191	0.008065637602558753	0.003753440653932772	2.14886509371282
C1	E789	417	7191	0.011681268251981644	0.0055550921678205025	2.1028036797748935
C1	E785	5002	7191	0.13336114587679043	0.06744515806155643	1.9773272049429143
C1	I119	534	7191	0.013489083576693088	0.007290015847860539	1.8503503775855084
C1	D251	256	7191	0.0063968849951328045	0.0035032112770039202	1.826006052539219
C1	N811	974	7191	0.023779724655819776	0.013395612644924514	1.775187539841988
C1	N817	681	7191	0.0164094006396885	0.009391942614062891	1.7471785459078635
C1	E782	507	7191	0.011959393686552635	0.007023104512469764	1.7028642625662653
C1	E876	350	7191	0.008065637602558753	0.004871131870881642	1.6558035824841932
C1	N921	875	7191	0.02002503128911139	0.012194511635666027	1.6421347477780879
C1	D259	954	7191	0.02127659574468085	0.013362248728000667	1.5922915504555475
C1	N393	827	7191	0.01835627868168544	0.011593961131036784	1.5832620511850846
C1	N950	699	7191	0.01543596161869003	0.009808991575610977	1.573654284408799
C1	H818	568	7191	0.012515644555694618	0.007973976144799399	1.5695613240399873
C1	D629	333	7191	0.00723126129884578	0.004687630327800484	1.5426261870438087
C1	E041	369	7191	0.0077875121679877625	0.005221452998582034	1.4914454214377841
C1	N840	546	7191	0.011403142817410653	0.007740428726332471	1.4731926642019
C1	R040	1768	7191	0.03685162008065638	0.025072983568270917	1.4697740290984342
C1	L905	295	7191	0.006118759560561814	0.004187171573942781	1.4613109237365653
C1	K253	282	7191	0.005840634125990822	0.004003670030861623	1.4588200528438326
C1	N924	561	7191	0.011542205534696148	0.007973976144799399	1.4474843321702107
C1	I493	575	7191	0.01182033096926714	0.00817415964634248	1.4460606937810587
C1	G439	463	7191	0.009456264775413711	0.006589373592459755	1.4350779543346202
C1	K810	505	7191	0.010290641079126686	0.007189924097088999	1.4312586531049865
C1	R064	542	7191	0.010985954665554165	0.007723746767870548	1.4223608043772018
C1	N920	948	7191	0.01905159226811292	0.013529068312619902	1.408196915551207
C1	D279	435	7191	0.008621888471700737	0.006222370506297439	1.38562762583405
C1	C209	318	7191	0.006257822277847309	0.004554174660105097	1.3740848221448971
C1	H819	482	7191	0.009456264775413711	0.0069063308032363	1.369216888797524
C1	G442	667	7191	0.013071895424836602	0.009558762198682125	1.3675301417832986
C1	K573	2015	7191	0.0393547489917953	0.02889315205605138	1.3620787692339316
C1	R429	2246	7191	0.043526630510360174	0.03224622570689799	1.349820934269809
C1	N832	489	7191	0.009317202058128216	0.007039786470931687	1.323506344489327
C1	G430	351	7191	0.006675010429703796	0.005054633413962799	1.3205726079491553
C1	N819	301	7191	0.005701571408705326	0.004337309200100092	1.3145411465186183
C1	I110	273	7191	0.005145320539563343	0.003936942197013929	1.3069332192547654
C1	E039	1275	7191	0.023779724655819776	0.018416882141963468	1.2911916616785475
C1	R519	1667	7191	0.031010985954665553	0.024088748019017434	1.2873639564074977
C1	N394	657	7191	0.012098456403838132	0.009508716323296355	1.2723543318036434
C1	R329	1028	7191	0.018912529550827423	0.0148803069480357	1.2709771120228137
C1	R000	391	7191	0.0070921985815602835	0.005671865877053966	1.2504171881518564
C1	E042	598	7191	0.010707829230983174	0.008691300358662108	1.2320169352231982
C1	R104	391	7191	0.006953135864274788	0.0056885478355158895	1.2223041917417952
C1	K625	1203	7191	0.021137533027395357	0.017532738343481524	1.2056036320905945
C1	I693	467	7191	0.00820470031984425	0.0068062390524647595	1.2054675506692736
C1	M479	531	7191	0.009317202058128216	0.007740428726332471	1.2037062012381377
C1	K800	468	7191	0.00820470031984425	0.006822921010926683	1.2025201972446542
C1	K921	287	7191	0.0050062578222778474	0.004187171573942781	1.1956180285117353
C1	R559	3921	7191	0.06814073146989293	0.05723579948285929	1.1905264202747687
C1	I491	273	7191	0.004728132387706856	0.003986988072399699	1.185890778163546
C1	M809	290	7191	0.0050062578222778474	0.0042372174493285515	1.1814965557340376
C1	G431	284	7191	0.004867195104992351	0.004153807657018934	1.1717430143323955
C1	M100	691	7191	0.01182033096926714	0.010109266827925598	1.169256996621648
C1	R670	750	7191	0.012793769990265609	0.010976728667945617	1.1655357782165228
C1	C443	522	7191	0.008900013906271728	0.007640336975560931	1.1648719074485998
C1	R073	2009	7191	0.03420942845223195	0.029410292768371007	1.1631787796761455
C1	M109	547	7191	0.00917813934084272	0.00802402202018517	1.1438327708665632
C1	M478	630	7191	0.010568766513697678	0.00924180498790558	1.1435825066130096
C1	E869	1033	7191	0.017243776943401474	0.015163900241888397	1.1371597457339948
C1	M160	1394	7191	0.02322347378667779	0.020468763032780047	1.1345812030500408
C1	K259	510	7191	0.008482825754415241	0.00749019934940362	1.1325233626913622
C1	G459	2066	7191	0.03434849116951745	0.03034448244223872	1.1319517884314039
C1	M779	268	7191	0.004450006953135864	0.003936942197013929	1.1303206220581754
C1	N602	712	7191	0.01182033096926714	0.010459587955625991	1.1300952790314491
C1	K566	260	7191	0.0043109442358503685	0.0038201684877804654	1.128469660340831
C1	I441	269	7191	0.004450006953135864	0.003953624155475853	1.1255513367330352
C1	I479	614	7191	0.01015157836184119	0.009024939527900575	1.1248361643263773
C1	H023	363	7191	0.005979696843276317	0.005338226707815498	1.1201653977193713
C1	C189	305	7191	0.0050062578222778474	0.004487446826257403	1.1156138481652251
C1	E669	2114	7191	0.034626616604088445	0.031111852531487197	1.1129718672021887
C1	C187	289	7191	0.004728132387706856	0.004253899407790474	1.1114819450238724
C1	D509	459	7191	0.007509386733416771	0.006756193177078989	1.1114819450238724
C1	M819	1292	7191	0.02099847031010986	0.019034114605054633	1.103201842891793
C1	M202	310	7191	0.0050062578222778474	0.0045708566185670195	1.0952559312279035
C1	M224	423	7191	0.006814073146989292	0.006239052464759363	1.0921647454445804
C1	R002	691	7191	0.01112501738283966	0.010192676620235215	1.0914716317746702
C1	H348	337	7191	0.005423445974134335	0.004971223621653182	1.090968016508331
C1	G969	710	7191	0.011403142817410653	0.010476269914087915	1.0884735608115947
C1	K219	1129	7191	0.01807815324711445	0.016665276503461505	1.0847796760743502
C1	M199	1052	7191	0.016687526074259492	0.015547585286512637	1.0733194748084605
C1	R539	1281	7191	0.02030315672368238	0.018934022854283094	1.0723107751551897
C1	G989	283	7191	0.004450006953135864	0.004187171573942781	1.0627715808993201
C1	H250	1232	7191	0.01932971770268391	0.01823338059888231	1.0601280216719002
C1	L500	346	7191	0.005423445974134335	0.005121361247810493	1.058985240780074
C1	R103	488	7191	0.007648449450702267	0.007223288014012845	1.0588598206058832
C1	M546	977	7191	0.015296898901404534	0.014463257986487614	1.0576385290019548
C1	K801	411	7191	0.0063968849951328045	0.0060889148386020515	1.0505788247485917
C1	R072	367	7191	0.005701571408705326	0.005438318458587038	1.0484070493706772
C1	D128	574	7191	0.008900013906271728	0.008507798815580949	1.0461006541401152
C1	R590	305	7191	0.004728132387706856	0.004520810743181249	1.0458593947641603
C1	I709	433	7191	0.006675010429703796	0.00642255400784052	1.039307792749595
C1	M201	858	7191	0.013210958142122097	0.012728334306447577	1.0379172815589897
C1	M353	627	7191	0.009595327492699207	0.009308532821753274	1.0308098683689138
C1	K210	1564	7191	0.02391878737310527	0.023221286178997415	1.0300371473281575
C1	R298	1366	7191	0.020859407592824362	0.02028526148969889	1.0283036086775135
C1	H809	374	7191	0.005701571408705326	0.0055550921678205025	1.0263684627472696
C1	M503	520	7191	0.007926574885273258	0.007723746767870548	1.026260327208867
C1	H609	256	7191	0.0038937560839938812	0.003803486529318542	1.0237333704167246
C1	I839	1522	7191	0.023084411069392297	0.022620735674368172	1.0204978035064316
C1	K805	1027	7191	0.015575024335975525	0.015263991992659938	1.0203768675628992
C1	R074	3460	7191	0.052426644416631904	0.05143047793810993	1.0193691857135905
C1	K529	882	7191	0.013350020859407593	0.013112019351071817	1.0181514000218679
C1	N434	294	7191	0.004450006953135864	0.0043706731170239385	1.0181514000218679
C1	E052	322	7191	0.004867195104992351	0.004787722078572024	1.0165993399608588
C1	R079	5863	7191	0.0885829509108608	0.08717991492201184	1.016093569144958
C1	M204	350	7191	0.005284383256848839	0.00520477104012011	1.0152960074737298
C1	D125	682	7191	0.010290641079126686	0.010142630744849446	1.0145928938951467
C1	R194	333	7191	0.0050062578222778474	0.004954541663191259	1.010438131839884
C1	I351	696	7191	0.010429703796412181	0.01035949620485445	1.0067771241158263
C1	I849	1366	7191	0.020442219440967878	0.02033530736508466	1.0052574605322555
C1	H113	409	7191	0.006118759560561814	0.0060889148386020515	1.0049014845421314
C1	M674	707	7191	0.010568766513697678	0.010526315789473684	1.0040328188012795
C1	I694	1733	7191	0.025865665415102213	0.025806989740595546	1.002273634976278
C1	M626	4440	7191	0.06619385342789598	0.06612728334306447	1.0010066961996025
C1	K439	981	7191	0.014601585314977055	0.014613395612644924	0.9991918170163238
C1	J039	402	7191	0.005979696843276317	0.005988823087830511	0.9984761205298018
C1	I714	517	7191	0.007648449450702267	0.007707064809408625	0.9923945937713147
C1	I442	668	7191	0.0098734529272702	0.009959129201768288	0.991397212270037
C1	K519	435	7191	0.0063968849951328045	0.006489281841688214	0.9857616221934087
C1	K922	322	7191	0.004728132387706856	0.004804404037033948	0.9841246388232203
C1	A084	361	7191	0.005284383256848839	0.005388272583201268	0.9807193632563581
C1	K602	352	7191	0.005145320539563343	0.00525481691550588	0.9791626658543638
C1	M712	363	7191	0.005284383256848839	0.005421636500125115	0.9746841671747806
C1	I999	383	7191	0.00556250869141983	0.005721911752439736	0.9721416428780225
C1	K591	316	7191	0.00458906967042136	0.00472099424472433	0.9720557646410193
C1	R102	566	7191	0.00820470031984425	0.00845775294019518	0.9700803958048592
C1	D249	758	7191	0.010985954665554165	0.01132704979564601	0.9698866751496972
C1	I639	1989	7191	0.028785982478097622	0.029727249979147552	0.9683365430132223
C1	K250	337	7191	0.004867195104992351	0.0050379514555008754	0.9661059952608163
C1	K297	1377	7191	0.019885968571825893	0.02058553674201351	0.9660165202901971
C1	M191	474	7191	0.006814073146989292	0.007089832346317457	0.9611049759912309
C1	M161	1974	7191	0.028368794326241134	0.02952706647760447	0.9607725287494491
C1	M790	552	7191	0.007926574885273258	0.008257569438652098	0.9599162252478898
C1	N309	834	7191	0.011959393686552635	0.012478104929518726	0.9584302868187135
C1	H438	291	7191	0.004171881518564873	0.004353991158562015	0.9581740905378212
C1	F329	816	7191	0.011681268251981644	0.01221119359412795	0.9566033133402181
C1	K295	361	7191	0.005145320539563343	0.005404954541663191	0.9519637029139648
C1	K510	283	7191	0.004032818801279377	0.0042372174493285515	0.951761114341308
C1	K309	2325	7191	0.03309692671394799	0.0348152473100342	0.9506445960074806
C1	M706	313	7191	0.004450006953135864	0.004687630327800484	0.9493084227961899
C1	I469	372	7191	0.005284383256848839	0.005571774126282425	0.9484202225503104
C1	K589	784	7191	0.01112501738283966	0.011744098757194095	0.9472857485998912
C1	K590	1792	7191	0.025309414545960227	0.026857953123696723	0.9423433881724135
C1	D649	1637	7191	0.023084411069392297	0.024539160897489365	0.940717213837336
C1	G510	365	7191	0.005145320539563343	0.005471682375510885	0.9403543894637945
C1	R108	3700	7191	0.05200945626477541	0.05548419384435733	0.9373742801539272
C1	I649	2991	7191	0.04199694062021972	0.0448577863041121	0.9362241002153482
C1	N179	377	7191	0.005284383256848839	0.005655183918592043	0.9344317236926362
C1	K802	2849	7191	0.039771937143651785	0.04275585953790975	0.9302102115006657
C1	I803	1509	7191	0.02099847031010986	0.02265409959129202	0.9269170123266093
C1	K449	1609	7191	0.022389097482964818	0.024155475852865125	0.9268746192101699
C1	M255	842	7191	0.011681268251981644	0.01264492451413796	0.9237910624868597
C1	M238	532	7191	0.007370324016131275	0.007990658103261323	0.9223675848580153
C1	N639	773	7191	0.010707829230983174	0.011610643089498707	0.9222425621426528
C1	K567	372	7191	0.005145320539563343	0.005588456084744349	0.9207051932660435
C1	K429	896	7191	0.012376581838409123	0.013462340478772207	0.9193484489509726
C1	D239	262	7191	0.00361563064942289	0.003936942197013929	0.9183855054222676
C1	I480	364	7191	0.0050062578222778474	0.005471682375510885	0.9149394059647731
C1	A099	1702	7191	0.023362536503963287	0.025590124280590543	0.9129512716623723
C1	E116	477	7191	0.006535947712418301	0.007173242138627075	0.911156710746314
C1	H333	264	7191	0.00361563064942289	0.003970306113937777	0.9106679801666182
C1	R042	579	7191	0.007926574885273258	0.00870798231712403	0.9102653860109301
C1	D141	275	7191	0.0037546933667083854	0.004137125698557011	0.9075608623682828
C1	N319	265	7191	0.00361563064942289	0.003986988072399699	0.9068576538897705
C1	R671	327	7191	0.004450006953135864	0.004921177746267412	0.9042564976465401
C1	M169	1539	7191	0.020859407592824362	0.023171240303611645	0.9002283572007604
C1	N479	462	7191	0.006257822277847309	0.00695637667862207	0.8995807109006162
C1	I471	1920	7191	0.026004728132387706	0.028909834014513303	0.8995114990744265
C1	R100	2884	7191	0.03865943540536782	0.043473183751772455	0.8892708577800361
C1	B349	405	7191	0.005423445974134335	0.006105596797063975	0.8882745052444883
C1	M796	3274	7191	0.04380475594493116	0.04936191508883143	0.8874201064950654
C1	N300	2261	7191	0.03017660965095258	0.03409792309617149	0.8849984665001724
C1	F171	938	7191	0.012515644555694618	0.014146300775711069	0.8847291425602758
C1	M751	1428	7191	0.01905159226811292	0.021536408374343147	0.8846225395135778
C1	M791	636	7191	0.008482825754415241	0.009592126115605972	0.884353025823342
C1	R059	2698	7191	0.035878181059657906	0.040703978647093166	0.8814416244349152
C1	M771	492	7191	0.006535947712418301	0.007423471515555926	0.8804435631930675
C1	I495	482	7191	0.0063968849951328045	0.007273333889398615	0.8794983280578806
C1	D126	1081	7191	0.014323459880406062	0.016314955375761116	0.8779343584160955
C1	R139	422	7191	0.00556250869141983	0.00637250813245475	0.8728915798616799
C1	R520	380	7191	0.0050062578222778474	0.00573859371090166	0.8723840847571093
C1	M190	837	7191	0.010985954665554165	0.01264492451413796	0.8688034992435942
C1	I652	563	7191	0.007370324016131275	0.008507798815580949	0.8663021042097829
C1	R060	4175	7191	0.05465164789319983	0.0630911669029944	0.8662329542458658
C1	K298	256	7191	0.003337505214851898	0.0038702143631662357	0.862356681484039
C1	E050	545	7191	0.0070921985815602835	0.008240887480190175	0.8606110201854882
C1	K920	428	7191	0.00556250869141983	0.006472599883226291	0.859393256461757
C1	M234	258	7191	0.003337505214851898	0.0039035782800900826	0.8549861115568249
C1	H353	1743	7191	0.022389097482964818	0.026390858286762867	0.8483656438788407
C1	M159	347	7191	0.004450006953135864	0.00525481691550588	0.8468433866848551
C1	M029	304	7191	0.0038937560839938812	0.004604220535490867	0.8456927842572942
C1	J350	315	7191	0.004032818801279377	0.0047710401201101005	0.8452703602891337
C1	K299	544	7191	0.006953135864274788	0.008240887480190175	0.8437362942994983
C1	I472	752	7191	0.009595327492699207	0.011393777629493703	0.8421550608343396
C1	J819	545	7191	0.006953135864274788	0.008257569438652098	0.8420317765332367
C1	R119	491	7191	0.006257822277847309	0.00744015347401785	0.8410877947209797
C1	H103	1076	7191	0.013628146293978584	0.016314955375761116	0.83531618567745
C1	I829	297	7191	0.0037546933667083854	0.0045041287847193264	0.8336114587679042
C1	H838	254	7191	0.0031984424975664023	0.0038535324047043124	0.8300027511541904
C1	H260	486	7191	0.006118759560561814	0.007373425640170156	0.8298394612169184
C1	I460	1028	7191	0.012932832707551106	0.015597631161898407	0.8291536434803755
C1	K580	576	7191	0.00723126129884578	0.008741346234047877	0.8272480125177677
C1	H401	388	7191	0.004867195104992351	0.0058887313370589705	0.8265269421211515
C1	D171	344	7191	0.0043109442358503685	0.005221452998582034	0.8256215725816305
C1	K045	333	7191	0.004171881518564873	0.005054633413962799	0.8253578799682222
C1	N433	367	7191	0.00458906967042136	0.005571774126282425	0.8236280880042169
C1	N133	267	7191	0.003337505214851898	0.004053715906247393	0.8233199592769426
C1	F419	335	7191	0.004171881518564873	0.005087997330886646	0.8199456971487584
C1	N629	571	7191	0.0070921985815602835	0.008674618400200184	0.8175804691762137
C1	M750	605	7191	0.007509386733416771	0.00919175911251981	0.8169694877217211
C1	H663	281	7191	0.003476567932137394	0.004270581366252398	0.8140736902030316
C1	G562	416	7191	0.005145320539563343	0.00632246225706898	0.8138159360003288
C1	R001	394	7191	0.004867195104992351	0.005988823087830511	0.8127131213614666
C1	I269	922	7191	0.011264080100125156	0.014029527066477605	0.8028838068989328
C1	M232	2404	7191	0.029342233347239604	0.03658353490699808	0.8020611846786494
C1	J320	513	7191	0.006257822277847309	0.007807156560180165	0.8015494795845234
C1	R634	285	7191	0.003476567932137394	0.004337309200100092	0.8015494795845234
C1	R065	983	7191	0.011959393686552635	0.014963716740345316	0.7992261477596406
C1	J370	343	7191	0.004171881518564873	0.005221452998582034	0.7989886186273844
C1	K359	678	7191	0.00820470031984425	0.010326132287930603	0.7945569639306359
C1	I490	483	7191	0.005840634125990822	0.007356743681708232	0.7939156750170517
C1	H810	300	7191	0.00361563064942289	0.0045708566185670195	0.7910181725534859
C1	M198	312	7191	0.0037546933667083854	0.004754358161648178	0.7897371714643303
C1	R319	3787	7191	0.045473508552357114	0.057719576278255066	0.7878351069858518
C1	H938	1116	7191	0.013350020859407593	0.017015597631161897	0.7845754906050865
C1	N308	384	7191	0.00458906967042136	0.005855367420135124	0.7837372689270895
C1	G409	841	7191	0.010012515644555695	0.012828426057219117	0.7804944737488831
C1	D179	257	7191	0.003059379780280907	0.003920260238552006	0.7804022167188891
C1	M549	1419	7191	0.016826588791544986	0.02165318208357661	0.7770954276649955
C1	K209	849	7191	0.010012515644555695	0.012961881724914505	0.7724584946111855
C1	H521	366	7191	0.0043109442358503685	0.005588456084744349	0.7714016484120906
C1	H931	1228	7191	0.01446252259769156	0.018750521311201935	0.7713130935219044
C1	R529	1170	7191	0.01376720901126408	0.017866377512719994	0.7705652139871384
C1	C349	284	7191	0.003337505214851898	0.004337309200100092	0.7694875004011424
C1	I800	320	7191	0.0037546933667083854	0.004887813829343565	0.7681743817997754
C1	M653	738	7191	0.008621888471700737	0.011277003920260239	0.7645548882190838
C1	M513	1585	7191	0.018495341398970935	0.02422220368671282	0.7635697246290032
C1	R568	477	7191	0.00556250869141983	0.007290015847860539	0.7630310835404158
C1	F339	299	7191	0.003476567932137394	0.0045708566185670195	0.7605943966860441
C1	G560	2070	7191	0.024057850090390766	0.03164567520226875	0.7602255264462174
C1	M501	910	7191	0.010568766513697678	0.01391275335724414	0.7596459336494092
C1	K650	264	7191	0.003059379780280907	0.00403703394778547	0.7578285988799132
C1	K053	360	7191	0.004171881518564873	0.005505046292434732	0.757828598879913
C1	K269	360	7191	0.004171881518564873	0.005505046292434732	0.757828598879913
C1	M702	540	7191	0.006257822277847309	0.008257569438652098	0.7578285988799129
C1	R522	1177	7191	0.013628146293978584	0.01799983318041538	0.7571262554147787
C1	R101	829	7191	0.009595327492699207	0.012678288431061807	0.7568314559866499
C1	G629	664	7191	0.007648449450702267	0.01015931270331137	0.7528510711368593
C1	H251	339	7191	0.0038937560839938812	0.005188089081658187	0.7505183551608141
C1	I340	971	7191	0.01112501738283966	0.014863624989573776	0.7484726902517659
C1	I802	280	7191	0.0031984424975664023	0.004287263324714322	0.7460336012319765
C1	K402	280	7191	0.0031984424975664023	0.004287263324714322	0.7460336012319765
C1	N390	1219	7191	0.013906271728549576	0.018667111518892318	0.7449610891580914
C1	M235	269	7191	0.003059379780280907	0.004120443740095087	0.7424879389835585
C1	N199	711	7191	0.008065637602558753	0.010893318875636	0.7404205912486745
C1	M795	848	7191	0.009595327492699207	0.012995245641838352	0.7383721521820975
C1	H431	334	7191	0.0037546933667083854	0.005121361247810493	0.7331436282323588
C1	H908	631	7191	0.0070921985815602835	0.009675535907915589	0.7330031792614331
C1	M543	491	7191	0.005423445974134335	0.00754024522478939	0.7192665241581475
C1	R509	907	7191	0.010012515644555695	0.013929435315706064	0.7188026949854983
C1	M170	2145	7191	0.02364066193853428	0.03294686796229877	0.7175389771673101
C1	A469	1352	7191	0.014879710749548046	0.02076903828509467	0.7164371573346647
C1	J451	417	7191	0.00458906967042136	0.006405872049378597	0.7163848473786678
C1	N359	253	7191	0.002781254345709915	0.0038868963216281594	0.7155463165389736
C1	E059	355	7191	0.0038937560839938812	0.005455000417048961	0.7137957445107438
C1	R238	254	7191	0.002781254345709915	0.0039035782800900826	0.7124884262973541
C1	M720	1004	7191	0.010985954665554165	0.015430811577279173	0.7119492458666425
C1	M754	2057	7191	0.022389097482964818	0.03162899324380682	0.7078662703672606
C1	L309	423	7191	0.00458906967042136	0.006505963800150138	0.7053635420343806
C1	M545	3534	7191	0.03810318453622584	0.05438318458587038	0.7006427598233307
C1	M659	891	7191	0.009595327492699207	0.01371256985570106	0.6997468449511605
C1	J330	351	7191	0.0037546933667083854	0.005404954541663191	0.6946762156399203
C1	M548	781	7191	0.008343763037129746	0.012027692051046793	0.693712725743055
C1	K603	289	7191	0.003059379780280907	0.004454082909333555	0.6868708649023931
C1	H659	368	7191	0.0038937560839938812	0.005671865877053966	0.6865035542794506
C1	I519	435	7191	0.00458906967042136	0.006706147301693219	0.6843079139139513
C1	I499	436	7191	0.00458906967042136	0.006722829260155142	0.6826098793881104
C1	N109	555	7191	0.005840634125990822	0.00855784469096672	0.6824889136111497
C1	K859	648	7191	0.006814073146989292	0.009992493118692134	0.6819192233660653
C1	L570	267	7191	0.002781254345709915	0.004120443740095087	0.6749890354395985
C1	E660	2545	7191	0.026421916284244194	0.03928601217782968	0.6725527692819611
C1	I501	1502	7191	0.015575024335975525	0.023187922262073567	0.6716869308057934
C1	M239	1105	7191	0.011403142817410653	0.01706564350654767	0.6681929581521814
C1	H330	418	7191	0.0043109442358503685	0.006455917924764368	0.6677507809251946
C1	R091	418	7191	0.0043109442358503685	0.006455917924764368	0.6677507809251946
C1	R919	1471	7191	0.015157836184119037	0.02272082742513971	0.6671339868260027
C1	R391	2230	7191	0.02266722291753581	0.034481608140795726	0.6573713970932192
C1	E118	2669	7191	0.027117229870671673	0.04127116523479857	0.6570502605486715
C1	F101	1115	7191	0.011264080100125156	0.017249145049628826	0.6530225160560953
C1	M431	583	7191	0.005840634125990822	0.009024939527900575	0.6471660123521624
C1	M179	2242	7191	0.022389097482964818	0.034715155559262655	0.644937265072718
C1	J849	265	7191	0.0026421916284244196	0.004103761781633164	0.6438462486418773
C1	H579	377	7191	0.0037546933667083854	0.0058386854616732	0.6430716967638119
C1	J969	681	7191	0.006675010429703796	0.010559679706397531	0.6321224331889321
C1	M060	398	7191	0.0038937560839938812	0.006172324630911669	0.6308411039324682
C1	M171	2940	7191	0.02850785704352663	0.04562515639336058	0.6248276016359063
C1	M539	274	7191	0.0026421916284244196	0.004253899407790474	0.6211222633956935
C1	I739	2027	7191	0.019468780419969405	0.031478855617649515	0.6184716705220275
C1	H264	1015	7191	0.009734390209984702	0.015764450746517642	0.6174899694577068
C1	L089	1001	7191	0.009595327492699207	0.015547585286512637	0.6171586980148647
C1	N189	1094	7191	0.010429703796412181	0.016998915672699975	0.6135511227437961
C1	H905	1160	7191	0.01084689194826867	0.01804987905580115	0.6009398686127222
C1	J159	1222	7191	0.011403142817410653	0.01901743264659271	0.5996152598155101
C1	N508	300	7191	0.002781254345709915	0.00467094836933856	0.5954367562627888
C1	J209	527	7191	0.004867195104992351	0.008207523563266327	0.5930162816438344
C1	R339	1530	7191	0.014045334445835072	0.02383851864208858	0.5891865453852928
C1	F172	349	7191	0.0031984424975664023	0.005438318458587038	0.5881307837933066
C1	L030	685	7191	0.006257822277847309	0.010676453415630996	0.5861330569461827
C1	N459	612	7191	0.00556250869141983	0.009542080240220201	0.5829450760614716
C1	A499	492	7191	0.004450006953135864	0.007673700892484777	0.579903623490716
C1	J429	714	7191	0.0063968849951328045	0.01114354825256485	0.5740438189120299
C1	M759	916	7191	0.00820470031984425	0.014296438401868379	0.5738982038192108
C1	L029	622	7191	0.00556250869141983	0.009708899824839436	0.5729288376411713
C1	J342	1097	7191	0.009734390209984702	0.01713237134039536	0.5681869728700418
C1	I500	2327	7191	0.02058128215825337	0.03634998748853115	0.566197778327902
C1	H911	3527	7191	0.03115004867195105	0.05510050879973309	0.565331416179263
C1	L024	953	7191	0.008343763037129746	0.014896988906497623	0.5600972847264755
C1	A630	320	7191	0.002781254345709915	0.005004587538577029	0.5557409725119362
C1	R570	320	7191	0.002781254345709915	0.005004587538577029	0.5557409725119362
C1	H109	465	7191	0.004032818801279377	0.007273333889398615	0.5544663372538813
C1	N201	1381	7191	0.011959393686552635	0.02160313620819084	0.5535952544713496
C1	K610	708	7191	0.006118759560561814	0.011076820418717158	0.5523931353281294
C1	M766	339	7191	0.002920317062995411	0.00530486279089165	0.5504981331486161
C1	J909	291	7191	0.0025031289111389237	0.004554174660105097	0.5496339288579589
C1	E112	761	7191	0.006535947712418301	0.011910918341813329	0.5487358342029622
C1	L022	506	7191	0.0043109442358503685	0.00792393026941363	0.5440411625643164
C1	A419	968	7191	0.00820470031984425	0.015163900241888397	0.5410679435347234
C1	I309	297	7191	0.0025031289111389237	0.004654266410876637	0.5378138443663899
C1	I429	479	7191	0.004032818801279377	0.007506881307865544	0.537216273428205
C1	H919	4610	7191	0.03879849812265332	0.07224956209859038	0.537006688977708
C1	R490	415	7191	0.003476567932137394	0.006505963800150138	0.5343663197230156
C1	L984	299	7191	0.0025031289111389237	0.004687630327800484	0.5339859878228569
C1	J180	257	7191	0.0020859407592824365	0.00403703394778547	0.5167013174181226
C1	J448	396	7191	0.0031984424975664023	0.006222370506297439	0.5140231515190831
C1	I420	706	7191	0.005701571408705326	0.011093502377179081	0.513955936984723
C1	F102	1189	7191	0.009595327492699207	0.01868379347735424	0.5135642022766553
C1	I830	293	7191	0.002364066193853428	0.004604220535490867	0.5134563332990715
C1	M544	1209	7191	0.009734390209984702	0.019000750688130785	0.5123160852831721
C1	M069	662	7191	0.005284383256848839	0.01040954208024022	0.5076480037368649
C1	F100	1212	7191	0.009595327492699207	0.01906747852197848	0.5032300144793123
C1	H200	264	7191	0.0020859407592824365	0.004153807657018934	0.5021755775710267
C1	H259	5764	7191	0.04519538311778612	0.09073317207440154	0.4981131165647525
C1	N209	520	7191	0.004032818801279377	0.008190841604804404	0.4923570734067052
C1	M512	366	7191	0.002781254345709915	0.005771957627825506	0.4818563345479216
C1	M472	897	7191	0.006814073146989292	0.014146300775711069	0.48168586650503903
C1	M139	488	7191	0.00361563064942289	0.007707064809408625	0.4691319897828033
C1	E119	7551	7191	0.05520789876234181	0.11934273083660021	0.46259959341747
C1	J450	401	7191	0.002920317062995411	0.006339144215530904	0.46068001668752606
C1	G473	1897	7191	0.01376720901126408	0.029994161314538328	0.45899629820924653
C1	M480	2424	7191	0.017521902377972465	0.038335140545500045	0.4570715570267882
C1	H833	1412	7191	0.01015157836184119	0.022337142380515474	0.45447077289064236
C1	E117	980	7191	0.006953135864274788	0.01551422136958879	0.44817820363865823
C1	I509	6160	7191	0.04324850507578918	0.09757277504379014	0.44324356928845654
C1	I350	2664	7191	0.018634404116256432	0.042205354908666275	0.44151753152134066
C1	J189	5496	7191	0.03796412181894034	0.08712986904662608	0.43571879809235664
C1	E149	958	7191	0.006535947712418301	0.015197264158812245	0.43007396884842486
C1	I489	7075	7191	0.04811570018078153	0.11225289849028276	0.4286365949378732
C1	E114	881	7191	0.005979696843276317	0.013979481191091834	0.42774812323412753
C1	F103	518	7191	0.003476567932137394	0.008224205521728251	0.42272386347256813
C1	N484	456	7191	0.003059379780280907	0.007239969972474769	0.42256802057359205
C1	J459	2487	7191	0.016548463356973995	0.03950287763783468	0.41891792058015465
C1	L400	319	7191	0.0020859407592824365	0.005071315372424723	0.4113214434710054
C1	E109	2680	7191	0.017521902377972465	0.04260572191175244	0.41125702351118226
C1	N409	3319	7191	0.02099847031010986	0.05284844440737343	0.39733374455162107
C1	E115	551	7191	0.003337505214851898	0.008791392109433648	0.37963330190568695
C1	M519	604	7191	0.00361563064942289	0.009642171990991743	0.37498093300978397
C1	J449	4621	7191	0.026978167153386176	0.07385103011093502	0.3653052247593708
C1	E108	1073	7191	0.006257822277847309	0.017149053298857287	0.36490773973303203
C1	K409	3787	7191	0.02197190933110833	0.060538827258320126	0.3629391305740669
C1	J960	837	7191	0.004728132387706856	0.013395612644924514	0.3529612652317403
C1	M511	3357	7191	0.01877346683354193	0.05374927016431729	0.34927854417649623
C1	N200	1391	7191	0.007370324016131275	0.02232046042205355	0.3302048379274957
C1	C679	292	7191	0.0015296898901404534	0.004687630327800484	0.32632477033619034
C1	E162	510	7191	0.0026421916284244196	0.008190841604804404	0.32257877223197934
C1	I702	2251	7191	0.01112501738283966	0.036216531820835764	0.3071806388826916
C1	N180	454	7191	0.002225003476567932	0.007306697806322462	0.3045156013764034
C1	L979	605	7191	0.002920317062995411	0.009742263741763284	0.2997575451048971
C1	J439	317	7191	0.0015296898901404534	0.005104679289348569	0.2996642498838872
C1	C509	1103	7191	0.005284383256848839	0.017766285761948452	0.2974388303585011
C1	J181	298	7191	0.0013906271728549575	0.004804404037033948	0.2894484231833001
C1	E113	720	7191	0.003337505214851898	0.011610643089498707	0.28745222716134633
C1	M059	682	7191	0.002781254345709915	0.01104345650179331	0.25184636216553
C1	E148	483	7191	0.0019468780419969406	0.007823838518642089	0.248839241423255
C1	J440	743	7191	0.002920317062995411	0.012044374009508717	0.24246316667764528
C1	E104	434	7191	0.001668752607425949	0.007039786470931687	0.23704591244584958
C1	H360	1467	7191	0.00556250869141983	0.023805154725164736	0.23366824352288837
C1	E102	377	7191	0.0013906271728549575	0.006122278755525899	0.2271420868577396
C1	C619	1173	7191	0.0043109442358503685	0.019050796563516558	0.22628682330827524
C1	E103	576	7191	0.0020859407592824365	0.009358578697139044	0.22289076437644503
C1	E780	12780	7191	0.04616882213878459	0.20765701893402286	0.2223321050055786
C1	J441	1678	7191	0.005701571408705326	0.027308366002168655	0.20878478808481415
C1	E105	416	7191	0.0013906271728549575	0.006772875135540912	0.20532301940096165
C1	D303	600	7191	0.0019468780419969406	0.00977562765868713	0.19915632120734916
C1	E107	583	7191	0.001112501738283966	0.009592126115605972	0.1159807246981432
C2	K802	2849	5990	0.17629382303839733	0.029323259084813397	6.0120814855024225
C2	K801	411	5990	0.02320534223706177	0.004448369476335329	5.216595060394775
C2	K805	1027	5990	0.054090150250417364	0.011497072580381382	4.704688943402589
C2	K800	468	5990	0.021535893155258765	0.00554410754587381	3.884465259207824
C2	R100	2884	5990	0.12320534223706177	0.035096326824322115	3.5104910794162993
C2	R108	3700	5990	0.15792988313856426	0.0450397409478952	3.5064562942594955
C2	R103	488	5990	0.01986644407345576	0.006034736532234324	3.292015147196547
C2	R102	566	5990	0.02303839732888147	0.006999640205410002	3.2913687922237997
C2	N832	489	5990	0.01986644407345576	0.006051090831779675	3.283117808960881
C2	D251	256	5990	0.01018363939899833	0.0031890884113433423	3.193275972775138
C2	N921	875	5990	0.0347245409015025	0.010908317796748765	3.183308512688564
C2	N920	948	5990	0.037228714524207014	0.011856867170379093	3.1398441079960855
C2	D259	954	5990	0.037228714524207014	0.011954992967651195	3.114072473730728
C2	K859	648	5990	0.024040066777963272	0.008242566970856638	2.916575244455044
C2	R101	829	5990	0.02954924874791319	0.010663003303568508	2.7711938097237727
C2	K566	260	5990	0.009181969949916527	0.003352631406796847	2.738735290524858
C2	E660	2545	5990	0.08948247078464107	0.0328557877866091	2.723491865902271
C2	K359	678	5990	0.02353923205342237	0.008782258855853204	2.680316355937736
C2	K567	372	5990	0.012854757929883139	0.004824518365878389	2.6644645029852017
C2	K439	981	5990	0.032220367278798	0.012887188041736173	2.5001860122200283
C2	N924	561	5990	0.018363939899833055	0.007375789094953063	2.4897593550225983
C2	K589	784	5990	0.025375626043405677	0.0103359173126615	2.4550918196994993
C2	K602	352	5990	0.011352253756260434	0.004644621070879534	2.4441722119024667
C2	K810	505	5990	0.016193656093489148	0.0066725542145029924	2.4269051360109986
C2	N840	546	5990	0.01686143572621035	0.00727766329768096	2.3168749413817036
C2	R074	3460	5990	0.10601001669449082	0.046200896215615087	2.294544594973924
C2	L905	295	5990	0.009015025041736227	0.003941386190429464	2.2872727020830013
C2	K580	576	5990	0.017529215358931552	0.007702875085860073	2.2756717671703366
C2	J350	315	5990	0.009348914858096828	0.0042357635822457725	2.207138022830844
C2	M224	423	5990	0.012353923205342237	0.005707650541327315	2.164449823248872
C2	I839	1522	5990	0.04440734557595993	0.020541000228960195	2.16188817881182
C2	H109	465	5990	0.013522537562604341	0.006280051025414581	2.153252817195326
C2	R104	391	5990	0.011352253756260434	0.005282438753148203	2.149055443282664
C2	N811	974	5990	0.027712854757929884	0.013214274032643181	2.097190862658887
C2	D279	435	5990	0.012353923205342237	0.0059039021358715206	2.0925013526699625
C2	I849	1366	5990	0.03823038397328882	0.01859483858306349	2.055967509613648
C2	K219	1129	5990	0.031552587646076796	0.015373041572629444	2.0524622597946935
C2	F171	938	5990	0.02621035058430718	0.012772707944918719	2.0520590228272044
C2	N394	657	5990	0.018196994991652754	0.008962156150852059	2.0304260141598527
C2	G430	351	5990	0.009515859766277128	0.004808164066333039	1.9791046301659228
C2	K590	1792	5990	0.04791318864774624	0.02461322081575246	1.946644407345576
C2	M771	492	5990	0.01302170283806344	0.006770680011775096	1.923248893082674
C2	K209	849	5990	0.022370617696160267	0.011693324174925588	1.913110195313868
C2	M790	552	5990	0.014524207011686144	0.0076047492885879696	1.909886369756045
C2	N393	827	5990	0.021702838063439065	0.011398946783109279	1.9039336244290461
C2	R520	380	5990	0.00984974958263773	0.005249730154057501	1.8762392148908618
C2	K573	2015	5990	0.051085141903171954	0.027949497923003958	1.8277659957936525
C2	N602	712	5990	0.018030050083472453	0.009877996925391685	1.8252739112649117
C2	N817	681	5990	0.01719532554257095	0.009452785137212573	1.8190750443357153
C2	M796	3274	5990	0.08247078464106845	0.045464952736074316	1.8139419416053135
C2	R522	1177	5990	0.02954924874791319	0.016354299545350472	1.8068183639399
C2	A099	1702	5990	0.042070116861435726	0.023713734340758186	1.7740823211098957
C2	D249	758	5990	0.018697829716193656	0.010564877506296406	1.7698103650563115
C2	K210	1564	5990	0.038397328881469114	0.02181663559349753	1.7600023026883886
C2	A630	320	5990	0.007846410684474123	0.0044647237758806795	1.7574235447357314
C2	R059	2698	5990	0.066110183639399	0.037647597553396785	1.7560266241592926
C2	K449	1609	5990	0.03923205342237062	0.02247080757531155	1.7459120368007814
C2	H103	1076	5990	0.02621035058430718	0.015029601282177084	1.7439152304984187
C2	M779	268	5990	0.00651085141903172	0.003745134595885258	1.7384826238782252
C2	G442	667	5990	0.016193656093489148	0.00932195074084977	1.73715314998682
C2	M201	858	5990	0.02036727879799666	0.012036764465377948	1.692089170356391
C2	K297	1377	5990	0.032220367278798	0.01936349066169496	1.663975150024816
C2	C209	318	5990	0.007345575959933222	0.0044810780754260295	1.6392430206061197
C2	D128	574	5990	0.01318864774624374	0.008095378274948484	1.629157687054181
C2	K298	256	5990	0.005843071786310518	0.0036143001995224545	1.6166536988495155
C2	K309	2325	5990	0.05242070116861436	0.0328884963856998	1.5938916925191913
C2	M255	842	5990	0.018864774624373956	0.011922284368560495	1.5823120839258846
C2	K299	544	5990	0.012020033388981636	0.007719229385405423	1.5571545796666761
C2	R329	1028	5990	0.022704507512520868	0.014588035194452622	1.5563787178930504
C2	K253	282	5990	0.006176961602671119	0.0040068033886108655	1.5416183434976662
C2	B349	405	5990	0.008848080133555926	0.005756713439963366	1.537002010927303
C2	M191	474	5990	0.010350584307178631	0.006737971412684395	1.5361573496280208
C2	N639	773	5990	0.01686143572621035	0.010990089294475518	1.534240102551872
C2	M235	269	5990	0.005843071786310518	0.0038269060936120106	1.5268396044689867
C2	M759	916	5990	0.01986644407345576	0.013034376737644326	1.5241575775602583
C2	K529	882	5990	0.019031719532554257	0.012560102050829162	1.5152519824707846
C2	K429	896	5990	0.019198664440734557	0.012772707944918719	1.5031005581218377
C2	D171	344	5990	0.007345575959933222	0.004906289863605142	1.4971752921535895
C2	R590	305	5990	0.00651085141903172	0.004350243679063226	1.496663612286141
C2	K591	316	5990	0.00667779632721202	0.00451378667451673	1.4794222254482108
C2	N819	301	5990	0.006343906510851419	0.004301180780427174	1.4749220817966573
C2	N950	699	5990	0.014691151919866445	0.009992477022209139	1.470221236157371
C2	E042	598	5990	0.012520868113522538	0.008553298662218297	1.4638642479339372
C2	K269	360	5990	0.007512520868113523	0.005151604356785399	1.4582876222275223
C2	E041	369	5990	0.007679465776293823	0.005282438753148203	1.4537727998676846
C2	D179	257	5990	0.005342237061769616	0.0036797173977038563	1.451806343906511
C2	D126	1081	5990	0.022370617696160267	0.015487521669446898	1.444428500157778
C2	M766	339	5990	0.007011686143572621	0.00485722696496909	1.4435574442252241
C2	G431	284	5990	0.005843071786310518	0.004072220586792268	1.4348613150431442
C2	G439	463	5990	0.009515859766277128	0.0066398456154122916	1.4331447321891166
C2	H200	264	5990	0.005342237061769616	0.0037941974945213098	1.408001842150711
C2	F419	335	5990	0.00667779632721202	0.004824518365878389	1.3841374041481567
C2	K295	361	5990	0.007178631051752922	0.0052006672554214504	1.3803288499700759
C2	J320	513	5990	0.01018363939899833	0.007392143394498413	1.3776301209981237
C2	M659	891	5990	0.017529215358931552	0.012854479442645471	1.3636659062814616
C2	M754	2057	5990	0.03989983305509182	0.02973211657344716	1.3419775533479892
C2	M202	310	5990	0.006010016694490818	0.0044810780754260295	1.3411988350413706
C2	M750	605	5990	0.011686143572621035	0.008749550256762504	1.3356279156850202
C2	R529	1170	5990	0.022537562604340568	0.01692670002943774	1.3314800029033897
C2	C189	305	5990	0.005843071786310518	0.004415660877244628	1.3232609905397885
C2	K650	264	5990	0.005008347245409015	0.0038269060936120106	1.3087196609734173
C2	R064	542	5990	0.01018363939899833	0.007866418081313577	1.2945713403142451
C2	M751	1428	5990	0.02671118530884808	0.0207372518235044	1.2880773950274644
C2	A084	361	5990	0.00667779632721202	0.005249730154057501	1.272026586366686
C2	K625	1203	5990	0.022203672787979967	0.017499100513525007	1.268846519900769
C2	M674	707	5990	0.01302170283806344	0.010286854414025447	1.26585857191769
C2	D125	682	5990	0.012353923205342237	0.009943414123573087	1.2424226781477903
C2	M791	636	5990	0.011519198664440735	0.009272887842213718	1.2422450115271484
C2	R490	415	5990	0.007512520868113523	0.006051090831779675	1.24151513784235
C2	R119	491	5990	0.008848080133555926	0.007163183200863507	1.2352162279598418
C2	J039	402	5990	0.007178631051752922	0.00587119353678082	1.2226868364637442
C2	N629	571	5990	0.01018363939899833	0.008340692768128741	1.220958460178729
C2	K259	510	5990	0.009015025041736227	0.007457560592679815	1.2088436868464987
C2	M198	312	5990	0.0055091819699499165	0.004562849573152782	1.2073994291561203
C2	M029	304	5990	0.005342237061769616	0.004448369476335329	1.2009427477167829
C2	H521	366	5990	0.006343906510851419	0.005364210250874955	1.1826356936357345
C2	F339	299	5990	0.0051752921535893155	0.004382952278153927	1.1807776642663144
C2	E669	2114	5990	0.03656093489148581	0.030991397638439146	1.1797123614114995
C2	M546	977	5990	0.01669449081803005	0.014342720701272365	1.1639695958486493
C2	M239	1105	5990	0.018697829716193656	0.01623981944853302	1.1513569947899067
C2	M549	1419	5990	0.023873121869782972	0.020868086219867202	1.1440014967474528
C2	I802	280	5990	0.004674457429048414	0.004121283485428319	1.1342237061769616
C2	M548	781	5990	0.01302170283806344	0.011497072580381382	1.1326103011895121
C2	D239	262	5990	0.004340567612687813	0.0038596146927027115	1.1246116408703772
C2	R194	333	5990	0.0055091819699499165	0.004906289863605142	1.122881469115192
C2	N319	265	5990	0.004340567612687813	0.003908677591338763	1.1104951767590334
C2	M795	848	5990	0.013856427378964942	0.012511039152193112	1.107536089561033
C2	R073	2009	5990	0.032721202003338896	0.029650345075720407	1.103569011415422
C2	R139	422	5990	0.006844741235392321	0.00623098812677853	1.0985001248800494
C2	L309	423	5990	0.006844741235392321	0.00624734242632388	1.0956244701028766
C2	H023	363	5990	0.005843071786310518	0.005364210250874955	1.089269717822387
C2	M501	910	5990	0.014524207011686144	0.013459588525823438	1.0790974021100377
C2	N109	555	5990	0.008848080133555926	0.008209858371765938	1.0777384618454395
C2	K610	708	5990	0.011185308848080134	0.010483106008569653	1.0669842352959562
C2	I800	320	5990	0.005008347245409015	0.004742746868151637	1.0560013816130331
C2	L030	685	5990	0.010684474123539232	0.010156020017662644	1.05203358254095
C2	M190	837	5990	0.01302170283806344	0.012412913354921009	1.0490448507723678
C2	N300	2261	5990	0.035058430717863104	0.03354266836751382	1.0451890807774047
C2	M238	532	5990	0.008180300500834724	0.007899126680404277	1.0355955578137477
C2	M539	274	5990	0.004173622704507512	0.004072220586792268	1.0249009393165314
C2	R634	285	5990	0.004340567612687813	0.0042357635822457725	1.0247426534571775
C2	L089	1001	5990	0.015191986644407346	0.01488241258626893	1.0208013355592656
C2	D141	275	5990	0.004173622704507512	0.004088574886337618	1.0208013355592653
C2	M702	540	5990	0.008180300500834724	0.008029961076767083	1.0187223104359266
C2	E059	355	5990	0.005342237061769616	0.005282438753148203	1.0113202086036066
C2	C187	289	5990	0.004340567612687813	0.004301180780427174	1.0091572138608709
C2	L500	346	5990	0.0051752921535893155	0.005151604356785399	1.0045981397567374
C2	H438	291	5990	0.004340567612687813	0.004333889379517875	1.0015409330015435
C2	M545	3534	5990	0.05242070116861436	0.05266084453602852	0.9954398116944391
C2	G560	2070	5990	0.030550918196994993	0.030860563242076342	0.9899663190638346
C2	K510	283	5990	0.004173622704507512	0.004219409282700422	0.9891485809682805
C2	K921	287	5990	0.004173622704507512	0.004284826480881824	0.9740470759153295
C2	R091	418	5990	0.006010016694490818	0.00624734242632388	0.9620117298464282
C2	H609	256	5990	0.003672787979966611	0.0038269060936120106	0.959727751380506
C2	R519	1667	5990	0.02370617696160267	0.02494030680665947	0.9505166534387914
C2	N309	834	5990	0.011853088480801336	0.01247833055310241	0.9498937722766428
C2	M199	1052	5990	0.014858096828046745	0.015749190462172505	0.9434197182219588
C2	F329	816	5990	0.011519198664440735	0.012216661760376803	0.942908864171209
C2	M626	4440	5990	0.06243739565943239	0.06649658195139502	0.9389564670417249
C2	L022	506	5990	0.007011686143572621	0.0075883949890426195	0.924001208911404
C2	L029	622	5990	0.008514190317195325	0.00933830504039512	0.911749003739449
C2	R042	579	5990	0.007846410684474123	0.008700487358126452	0.9018357663775465
C2	I519	435	5990	0.005843071786310518	0.006541719818140189	0.8932011686143573
C2	M653	738	5990	0.00984974958263773	0.01110456939129297	0.8869996877466372
C2	R298	1366	5990	0.018196994991652754	0.020557354528505545	0.8851817468254568
C2	I803	1509	5990	0.02003338898163606	0.022716122068491808	0.881901801779063
C2	I493	575	5990	0.007512520868113523	0.00866777875903575	0.8667181150974896
C2	G989	283	5990	0.003672787979966611	0.004268472181336473	0.8604455702032123
C2	K922	322	5990	0.004173622704507512	0.00485722696496909	0.8592603834673952
C2	I309	297	5990	0.0038397328881469117	0.0044810780754260295	0.8568770334986535
C2	M706	313	5990	0.004006677796327212	0.0047263925686062865	0.8477242925059644
C2	M819	1292	5990	0.016360601001669448	0.019527033657148463	0.8378436422513234
C2	M139	488	5990	0.006176961602671119	0.007375789094953063	0.8374645103257832
C2	K920	428	5990	0.005342237061769616	0.006476302619958787	0.8248899681286993
C2	H663	281	5990	0.0035058430717863106	0.0042521178817911225	0.824493386413253
C2	E052	322	5990	0.004006677796327212	0.004873581264514441	0.8221218809873279
C2	G562	416	5990	0.0051752921535893155	0.006296405324959932	0.8219439325282397
C2	R072	367	5990	0.004507512520868113	0.005560461845419161	0.8106363547088283
C2	I491	273	5990	0.00333889816360601	0.00413763778497367	0.8069575775172059
C2	J370	343	5990	0.004173622704507512	0.0052006672554214504	0.8025167732384162
C2	K603	289	5990	0.0035058430717863106	0.004382952278153927	0.7998816435352453
C2	K053	360	5990	0.004340567612687813	0.0054623360481470574	0.7946357701958354
C2	D509	459	5990	0.0055091819699499165	0.006966931606319301	0.790761597968445
C2	I269	922	5990	0.011018363939899833	0.013999280410820004	0.7870664503143869
C2	K250	337	5990	0.004006677796327212	0.005118895757694698	0.7827230687994368
C2	I829	297	5990	0.0035058430717863106	0.00451378667451673	0.7766966683603107
C2	H659	368	5990	0.004340567612687813	0.005593170444509862	0.7760477989631842
C2	R539	1281	5990	0.015025041736227046	0.019477970758512413	0.7713863996669512
C2	N508	300	5990	0.0035058430717863106	0.004562849573152782	0.7683450912811676
C2	E050	545	5990	0.006343906510851419	0.00829162986949269	0.7650976479536901
C2	G510	365	5990	0.004173622704507512	0.005560461845419161	0.7505892173229892
C2	H333	264	5990	0.003005008347245409	0.004023157688156216	0.7469278065067796
C2	R238	254	5990	0.0028380634390651085	0.003875968992248062	0.732220367278798
C2	M544	1209	5990	0.01318864774624374	0.018480358486246035	0.7136575708777165
C2	A499	492	5990	0.005342237061769616	0.007522977790861218	0.7101226682151411
C2	N434	294	5990	0.0031719532554257096	0.00449743237497138	0.705280922750038
C2	H113	409	5990	0.004340567612687813	0.006263696725869231	0.6929721860193446
C2	M472	897	5990	0.009515859766277128	0.013737611618094397	0.692686620558073
C2	M478	630	5990	0.00667779632721202	0.009649036731756778	0.6920687020740783
C2	M543	491	5990	0.0051752921535893155	0.007522977790861218	0.687931334833418
C2	M204	350	5990	0.003672787979966611	0.005364210250874955	0.6846838226312146
C2	J209	527	5990	0.0055091819699499165	0.008079023975403133	0.6819118233493069
C2	N390	1219	5990	0.012687813021702838	0.01869296438033559	0.6787480446413314
C2	J450	401	5990	0.004173622704507512	0.0061492166290517776	0.6787242922601499
C2	R060	4175	5990	0.04340567612687813	0.0640270827200471	0.6779268128873793
C2	K519	435	5990	0.004507512520868113	0.0066725542145029924	0.6755302955906903
C2	E869	1033	5990	0.010684474123539232	0.01584731625944461	0.6742134724024044
C2	M503	520	5990	0.005342237061769616	0.007980898178131031	0.6693779249568953
C2	L024	953	5990	0.009682804674457429	0.014637098093088673	0.6615248878484625
C2	M232	2404	5990	0.024373956594323874	0.03692800837340137	0.6600398361012079
C2	A469	1352	5990	0.013689482470784642	0.020769960422595102	0.6591000749280296
C2	R509	907	5990	0.009181969949916527	0.013933863212638602	0.6589679983070376
C2	N479	462	5990	0.004674457429048414	0.0070977660026821056	0.6585815068124292
C2	E039	1275	5990	0.012854757929883139	0.019592450855329867	0.6561077031557883
C2	F172	349	5990	0.0035058430717863106	0.005364210250874955	0.6535618306934322
C2	K045	333	5990	0.00333889816360601	0.005118895757694698	0.6522692239995307
C2	I460	1028	5990	0.01018363939899833	0.01581460766035391	0.6439387949236317
C2	R002	691	5990	0.006844741235392321	0.010630294704477808	0.6438900731989212
C2	N308	384	5990	0.003672787979966611	0.0059202564354168714	0.6203765022735868
C2	N459	612	5990	0.005843071786310518	0.009436430837667223	0.619203583094875
C2	R319	3787	5990	0.03606010016694491	0.058401203676446536	0.6174547423153216
C2	L570	267	5990	0.0025041736227045075	0.004121283485428319	0.6076198425948008
C2	R429	2246	5990	0.021035058430717863	0.034671115036143	0.6067026805682427
C2	A419	968	5990	0.009015025041736227	0.014947829784450332	0.6030992573326076
C2	M513	1585	5990	0.014691151919866445	0.024482386419389657	0.6000702573761881
C2	M712	363	5990	0.00333889816360601	0.005609524744055212	0.5952194376438866
C2	D649	1637	5990	0.015025041736227046	0.02530010139665718	0.5938727873324751
C2	G969	710	5990	0.00651085141903172	0.010973734994930167	0.5933122516663392
C2	J330	351	5990	0.0031719532554257096	0.005429627449056357	0.5841935354104231
C2	H819	482	5990	0.004340567612687813	0.007457560592679815	0.5820358492223882
C2	E782	507	5990	0.004507512520868113	0.007850063781768227	0.5742007512520868
C2	M479	531	5990	0.004674457429048414	0.008226212671311288	0.5682393120409429
C2	I999	383	5990	0.00333889816360601	0.0059366107349622214	0.5624249782695677
C2	M512	366	5990	0.0031719532554257096	0.0056749419422366144	0.5589402125540647
C2	E876	350	5990	0.003005008347245409	0.005429627449056357	0.5534465072309271
C2	I830	293	5990	0.0025041736227045075	0.004546495273607431	0.5507920875319777
C2	D629	333	5990	0.0028380634390651085	0.00516795865633075	0.5491652754590984
C2	H579	377	5990	0.0031719532554257096	0.005854839237235469	0.5417660719448616
C2	R919	1471	5990	0.012353923205342237	0.02284695646485461	0.5407251169032615
C2	N209	520	5990	0.004340567612687813	0.008079023975403133	0.537263860820666
C2	M431	583	5990	0.004841402337228714	0.009060281948124162	0.5343544897331894
C2	N133	267	5990	0.0021702838063439064	0.00415399208451902	0.5224573764673406
C2	I714	517	5990	0.004173622704507512	0.008046315376312433	0.518699865629708
C2	I159	414	5990	0.00333889816360601	0.006443594020868086	0.518173266781353
C2	H809	374	5990	0.003005008347245409	0.005822130638144768	0.5161355067434489
C2	R670	750	5990	0.006010016694490818	0.011676969875380238	0.5146897490214783
C2	I490	483	5990	0.0038397328881469117	0.007522977790861218	0.5104006677796327
C2	H818	568	5990	0.004507512520868113	0.008847676054034605	0.5094572284676556
C2	J181	298	5990	0.002337228714524207	0.004644621070879534	0.5032119259799196
C2	J180	257	5990	0.002003338898163606	0.0040068033886108655	0.4999843276208647
C2	G629	664	5990	0.0051752921535893155	0.01035227161220685	0.499918505566149
C2	J342	1097	5990	0.008514190317195325	0.017106597324436593	0.4977138442975386
C2	M159	347	5990	0.002671118530884808	0.005413273149511007	0.49343871205281714
C2	R000	391	5990	0.003005008347245409	0.006100153730415727	0.49261190455943105
C2	I469	372	5990	0.0028380634390651085	0.005805776338599418	0.4888344423804933
C2	M060	398	5990	0.003005008347245409	0.006214633827233179	0.4835374747385994
C2	M353	627	5990	0.004674457429048414	0.009796225427664933	0.4771692386587551
C2	H251	339	5990	0.0025041736227045075	0.005298793052693553	0.47259321090706735
C2	I479	614	5990	0.004507512520868113	0.009599973833120728	0.4695338340732566
C2	I499	436	5990	0.0031719532554257096	0.006819742910411147	0.4651133183603368
C2	H810	300	5990	0.0021702838063439064	0.004693683969515586	0.4623838802184826
C2	E789	417	5990	0.003005008347245409	0.006525365518594839	0.460511880703428
C2	R040	1768	5990	0.012687813021702838	0.027671474830733	0.4585159663268568
C2	M234	258	5990	0.0018363939899833056	0.004039511987701566	0.4546078822328713
C2	H931	1228	5990	0.008681135225375626	0.019232656265332156	0.4513747402132806
C2	E785	5002	5990	0.035058430717863104	0.07836980342131947	0.4473461612425829
C2	H250	1232	5990	0.008514190317195325	0.01931442776305891	0.44082022111365393
C2	M809	290	5990	0.002003338898163606	0.004546495273607431	0.4406336700255822
C2	H260	486	5990	0.00333889816360601	0.00762110358813332	0.4381121611842341
C2	I441	269	5990	0.0018363939899833056	0.004219409282700422	0.43522537562604346
C2	J451	417	5990	0.0028380634390651085	0.006541719818140189	0.4338405676126878
C2	L400	319	5990	0.0021702838063439064	0.005004415660877244	0.4336737700088383
C2	R065	983	5990	0.00667779632721202	0.015422104471265496	0.4330016269604519
C2	R568	477	5990	0.0031719532554257096	0.007490269191770516	0.4234765365857215
C2	K402	280	5990	0.0018363939899833056	0.004399306577699277	0.4174280554331569
C2	I472	752	5990	0.004841402337228714	0.011824158571288391	0.4094500516074509
C2	J909	291	5990	0.0018363939899833056	0.004579203872698132	0.4010290961125686
C2	R559	3921	5990	0.024707846410684475	0.061704772184607334	0.40042034896043277
C2	R570	320	5990	0.002003338898163606	0.005037124259967945	0.39771480606205145
C2	N201	1381	5990	0.008514190317195325	0.02175121839531613	0.39143509859791376
C2	H401	388	5990	0.002337228714524207	0.006116508029961077	0.38211814700079455
C2	N484	456	5990	0.002671118530884808	0.007195891799954208	0.3712004856579147
C2	C443	522	5990	0.003005008347245409	0.008242566970856638	0.3645719055568805
C2	I351	696	5990	0.004006677796327212	0.010990089294475518	0.36457190555688046
C2	I442	668	5990	0.0038397328881469117	0.010548523206751054	0.3640066777963272
C2	J849	265	5990	0.0015025041736227045	0.004186700683609721	0.3588754695325543
C2	M519	604	5990	0.00333889816360601	0.009550910934484676	0.3495894984792005
C2	R391	2230	5990	0.012186978297161937	0.03527622411932097	0.34547286738908844
C2	H350	548	5990	0.0028380634390651085	0.0086841330585811	0.3268102204238703
C2	M161	1974	5990	0.01018363939899833	0.03128577503025545	0.32550382367545844
C2	J429	714	5990	0.003672787979966611	0.011317175285382527	0.3245322165072809
C2	R001	394	5990	0.002003338898163606	0.00624734242632388	0.32067057661547604
C2	R079	5863	5990	0.02954924874791319	0.09299054721486279	0.31776615616248677
C2	F101	1115	5990	0.0055091819699499165	0.01769535210806921	0.3113349729524562
C2	J969	681	5990	0.00333889816360601	0.010810191999476663	0.3088657596245886
C2	H330	418	5990	0.002003338898163606	0.0066398456154122916	0.30171468046086664
C2	H905	1160	5990	0.0055091819699499165	0.018431295587609982	0.29890367412116914
C2	C349	284	5990	0.001335559265442404	0.00451378667451673	0.2958844450896422
C2	J448	396	5990	0.0018363939899833056	0.006296405324959932	0.2916575244455044
C2	J960	837	5990	0.0038397328881469117	0.013312399829915285	0.28843280980175806
C2	M179	2242	5990	0.01001669449081803	0.03568508160795473	0.28069697586414266
C2	L984	299	5990	0.001335559265442404	0.004759101167696987	0.2806326695695575
C2	H348	337	5990	0.0015025041736227045	0.005364210250874955	0.28009792744004236
C2	N200	1391	5990	0.006176961602671119	0.02214372158440454	0.2789486662901981
C2	J459	2487	5990	0.010851419031719533	0.03961011349883885	0.2739557671814709
C2	M720	1004	5990	0.004340567612687813	0.015994504955352762	0.2713786781650399
C2	M069	662	5990	0.0028380634390651085	0.010548523206751054	0.2690484140233723
C2	I110	273	5990	0.0011686143572621035	0.004350243679063226	0.268631930410333
C2	J439	317	5990	0.001335559265442404	0.005053478559513296	0.26428513541987453
C2	I429	479	5990	0.002003338898163606	0.00763745788767867	0.2623044117068776
C2	I959	283	5990	0.0011686143572621035	0.00451378667451673	0.25889888945343686
C2	H264	1015	5990	0.004173622704507512	0.01619075654989697	0.2577781150402185
C2	M100	691	5990	0.0028380634390651085	0.011022797893566218	0.25747214695115006
C2	J159	1222	5990	0.005008347245409015	0.019494325058057763	0.25691308780853994
C2	N433	367	5990	0.0015025041736227045	0.005854839237235469	0.25662603407914497
C2	I420	706	5990	0.0028380634390651085	0.011268112386746475	0.25186680267790296
C2	F100	1212	5990	0.004841402337228714	0.01934713636214961	0.2502387044059061
C2	G473	1897	5990	0.007512520868113523	0.030288162757989075	0.24803488175036148
C2	N359	253	5990	0.001001669449081803	0.004039511987701566	0.24796793576338433
C2	I340	971	5990	0.0038397328881469117	0.015503875968992248	0.2476627712854758
C2	R339	1530	5990	0.006010016694490818	0.024433323520753607	0.24597622543596756
C2	M169	1539	5990	0.006010016694490818	0.02458051221666176	0.2445033139064109
C2	M170	2145	5990	0.008347245409015025	0.034262257547509244	0.24362800371342846
C2	G459	2066	5990	0.008013355592654424	0.03300297648251725	0.2428070570210344
C2	M171	2940	5990	0.011352253756260434	0.04696954829424656	0.24169390953353082
C2	E871	393	5990	0.0015025041736227045	0.006280051025414581	0.23925031302170285
C2	M160	1394	5990	0.0051752921535893155	0.022290910280312694	0.23217051652485127
C2	J819	545	5990	0.002003338898163606	0.008716841657671802	0.22982394046362448
C2	M059	682	5990	0.0025041736227045075	0.010908317796748765	0.22956551774196374
C2	H938	1116	5990	0.004006677796327212	0.017858895103522718	0.2243519418811572
C2	G409	841	5990	0.003005008347245409	0.013459588525823438	0.22326153147104227
C2	H431	334	5990	0.0011686143572621035	0.005347855951329605	0.2185201635753779
C2	I471	1920	5990	0.00667779632721202	0.03074608314525889	0.21719177352324798
C2	M109	547	5990	0.0018363939899833056	0.008765904556307854	0.20949281140208806
C2	I501	1502	5990	0.005008347245409015	0.024073528930755896	0.20804375045365464
C2	J189	5496	5990	0.017529215358931552	0.0881660288489844	0.19882051610781462
C2	H908	631	5990	0.002003338898163606	0.010123311418571942	0.1978936353265135
C2	I119	534	5990	0.001669449081803005	0.008569652961763648	0.1948094151830659
C2	R671	327	5990	0.001001669449081803	0.005249730154057501	0.1908039879550029
C2	I109	24818	5990	0.07495826377295492	0.39853792562064566	0.18808313827654405
C2	I652	563	5990	0.001669449081803005	0.00904392764857881	0.184593369902218
C2	I639	1989	5990	0.005843071786310518	0.031956301311614824	0.18284568446557978
C2	C679	292	5990	8.347245409015025e-4	0.004693683969515586	0.17783995393018562
C2	E114	881	5990	0.0025041736227045075	0.01416282340627351	0.17681316435784042
C2	E116	477	5990	0.001335559265442404	0.007670166486769371	0.1741238951913459
C2	I500	2327	5990	0.00651085141903172	0.037418637359761885	0.1740002276521475
C2	E780	12780	5990	0.035392320534223705	0.20554083668596473	0.1721911864565279
C2	F102	1189	5990	0.0031719532554257096	0.019134530468060053	0.16577115705663287
C2	H919	4610	5990	0.012186978297161937	0.0741994570372551	0.1642461924086982
C2	I649	2991	5990	0.007846410684474123	0.04814705786151179	0.16296760452202946
C2	E149	958	5990	0.0025041736227045075	0.015422104471265496	0.16237561011016946
C2	H353	1743	5990	0.004340567612687813	0.02808033231936676	0.15457678931008095
C2	H833	1412	5990	0.0035058430717863106	0.022748830667582508	0.15411091334827157
C2	I739	2027	5990	0.005008347245409015	0.032659536192064895	0.15335022567239842
C2	M511	3357	5990	0.007846410684474123	0.05413273149511007	0.144947621665515
C2	E113	720	5990	0.001669449081803005	0.011611552677198836	0.14377483599426275
C2	E117	980	5990	0.0021702838063439064	0.01581460766035391	0.13723285793454446
C2	N179	377	5990	8.347245409015025e-4	0.006083799430870376	0.13720448058592277
C2	I693	467	5990	0.001001669449081803	0.007539332090406568	0.13285917599469832
C2	J449	4621	5990	0.00984974958263773	0.07460831452588886	0.1320194625120488
C2	E118	2669	5990	0.005676126878130217	0.043093579301998496	0.13171630136248585
C2	I495	482	5990	0.001001669449081803	0.007784646583586825	0.1286724372553696
C2	E119	7551	5990	0.015025041736227046	0.12201942890785987	0.12313646991064724
C2	H838	254	5990	5.008347245409015e-4	0.004104929185882969	0.12200812775608749
C2	M480	2424	5990	0.004674457429048414	0.039184901710659734	0.11929230966468878
C2	I709	433	5990	8.347245409015025e-4	0.006999640205410002	0.11925249247187682
C2	I480	364	5990	6.67779632721202e-4	0.0058875478363261706	0.11342237061769615
C2	C509	1103	5990	0.002003338898163606	0.017842540803977364	0.11227879034565706
C2	L979	605	5990	0.001001669449081803	0.009796225427664933	0.1022505511411618
C2	N199	711	5990	0.0011686143572621035	0.011513426879926732	0.10150013279708606
C2	E162	510	5990	8.347245409015025e-4	0.008258921270401988	0.10106943916428372
C2	F103	518	5990	8.347245409015025e-4	0.008389755666764793	0.09949330755938258
C2	H911	3527	5990	0.005676126878130217	0.0571255683119092	0.09936228287722595
C2	J440	743	5990	0.0011686143572621035	0.012036764465377948	0.09708708354503882
C2	E112	761	5990	0.0011686143572621035	0.012331141857194257	0.094769354760144
C2	I694	1733	5990	0.0025041736227045075	0.02809668661891211	0.08912700834335845
C2	I509	6160	5990	0.008681135225375626	0.09989206162300068	0.0869051562689617
C2	J441	1678	5990	0.002337228714524207	0.027213554443463187	0.08588472775138051
C2	E109	2680	5990	0.003672787979966611	0.04346972819154156	0.08449070497480753
C2	K409	3787	5990	0.0051752921535893155	0.06142674909233638	0.0842514414332727
C2	H259	5764	5990	0.007846410684474123	0.09349753050076866	0.08392104735225725
C2	I702	2251	5990	0.003005008347245409	0.03651915088476761	0.08228582194387271
C2	I350	2664	5990	0.00333889816360601	0.04324076799790665	0.07721643990614716
C2	I489	7075	5990	0.008681135225375626	0.11485624570699637	0.07558261348295857
C2	E115	551	5990	6.67779632721202e-4	0.008945801851306709	0.0746472640262717
C2	N189	1094	5990	0.0011686143572621035	0.017777123605795964	0.06573697653095545
C2	E148	483	5990	5.008347245409015e-4	0.007850063781768227	0.06380008347245408
C2	E104	434	5990	3.33889816360601e-4	0.007065057403591404	0.047259321090706734
C2	N409	3319	5990	0.0018363939899833056	0.05410002289601936	0.03394442167821016
C2	E108	1073	5990	5.008347245409015e-4	0.017499100513525007	0.02862059819325043
C2	H360	1467	5990	6.67779632721202e-4	0.023926340234847743	0.02790981095172291
C2	N180	454	5990	1.669449081803005e-4	0.007408497694043764	0.02253424581808533
C2	E103	576	5990	1.669449081803005e-4	0.009403722238576521	0.01775306670537853
C2	E107	583	5990	1.669449081803005e-4	0.009518202335393975	0.017539541848097345
C2	C619	1173	5990	3.33889816360601e-4	0.019150884767605403	0.017434694031755175
C2	D303	600	5990	1.669449081803005e-4	0.009796225427664933	0.01704175852352697
C3	R079	5863	4641	0.3630683042447748	0.06685334826786143	5.430817059305218
C3	G409	841	4641	0.04330963154492566	0.010240819265541243	4.2291178490627015
C3	I309	297	4641	0.01379013143719026	0.003728298263861109	3.698773665953671
C3	M626	4440	4641	0.1874595992243051	0.05712456996559725	3.2815931802585285
C3	G430	351	4641	0.013143719026071967	0.004640371229698376	2.832471450118509
C3	R073	2009	4641	0.07175177763413057	0.02681814545163613	2.67549364155429
C3	R002	691	4641	0.02456367162249515	0.009232738619089527	2.6604968077085522
C3	R519	1667	4641	0.05839258780435251	0.02233778702296184	2.614072188275795
C3	R064	542	4641	0.018530489118724413	0.007296583726698136	2.539611661128689
C3	R072	367	4641	0.012281835811247576	0.004960396831746539	2.475978480722314
C3	F419	335	4641	0.01098901098901099	0.004544363549083927	2.4181628230924006
C3	R559	3921	4641	0.12626589097177332	0.05336426914153132	2.3661130003841
C3	R568	477	4641	0.015298427063132945	0.0064965197215777265	2.3548650229322496
C3	G439	463	4641	0.014436543848308555	0.006336506920553644	2.278312645959705
C3	G442	667	4641	0.02068519715578539	0.009136730938475078	2.263960413749226
C3	J350	315	4641	0.009480715363068304	0.00433634690775262	2.1863369247784266
C3	G431	284	4641	0.008403361344537815	0.0039203136250900075	2.1435431315383293
C3	M545	3534	4641	0.10428786899375135	0.048803904312344985	2.1368755320539314
C3	M791	636	4641	0.01809954751131222	0.008832706616529322	2.049150763984524
C3	J039	402	4641	0.011419952596423184	0.00558444675574046	2.044956841012799
C3	M546	977	4641	0.02758026287438052	0.013585086806944556	2.030186723597657
C3	I493	575	4641	0.015513897866839044	0.00804864389151132	1.927516992421682
C3	E041	369	4641	0.0099116569704805	0.005168413473077846	1.917736849443278
C3	R539	1281	4641	0.03425985778926956	0.017953436274901993	1.90826186500927
C3	K309	2325	4641	0.062055591467356175	0.03259460756860549	1.9038606719452256
C3	M795	848	4641	0.02262443438914027	0.011888951116089288	1.9029798481148334
C3	E050	545	4641	0.01379013143719026	0.007696615729258341	1.7917136469172668
C3	R529	1170	4641	0.02758026287438052	0.016673333866709338	1.6541540579025054
C3	R000	391	4641	0.00904977375565611	0.00558444675574046	1.6205318362742938
C3	I491	273	4641	0.006248653307476837	0.003904312344987599	1.6004491329949384
C3	G989	283	4641	0.006464124111182934	0.004048323865909273	1.5967408550528754
C3	E039	1275	4641	0.029088558500323207	0.01824145931674534	1.5946398802435955
C3	I471	1920	4641	0.043094160741219564	0.02752220177614209	1.5657962648386725
C3	R091	418	4641	0.009265244559362206	0.006000480038403072	1.544083889966243
C3	M548	781	4641	0.017237664296487827	0.011216897351788144	1.5367586736219783
C3	H818	568	4641	0.012497306614953674	0.008160652852228178	1.5314101507873137
C3	M790	552	4641	0.012066365007541479	0.007936634930794464	1.5203376636014208
C3	N920	948	4641	0.020254255548373196	0.013665093207456597	1.482189344842603
C3	R429	2246	4641	0.047619047619047616	0.03240259220737659	1.4696061140505585
C3	N924	561	4641	0.01185089420383538	0.008096647731818545	1.4636791171318027
C3	M771	492	4641	0.010342598577892695	0.007104568365469238	1.4557673381202791
C3	K219	1129	4641	0.02370178840767076	0.016305304424353947	1.4536244028826146
C3	B349	405	4641	0.008403361344537815	0.005856468517481398	1.4348854295816689
C3	G969	710	4641	0.014652014652014652	0.01027282182574606	1.4262891832985292
C3	D279	435	4641	0.00883430295195001	0.006304504360348828	1.4012684339647612
C3	N832	489	4641	0.0099116569704805	0.0070885670853668295	1.398259599029749
C3	N508	300	4641	0.006033182503770739	0.004352348187855028	1.386190222695413
C3	I479	614	4641	0.012281835811247576	0.008912713017041364	1.3780131580321673
C3	N921	875	4641	0.017453135100193924	0.012705016401312105	1.3737199975902006
C3	L500	346	4641	0.00689506571859513	0.005024401952156173	1.3723157072726198
C3	M224	423	4641	0.008403361344537815	0.0061444915593247456	1.3676251750700281
C3	R102	566	4641	0.011204481792717087	0.00822465797263781	1.362303676334347
C3	R590	305	4641	0.006033182503770739	0.004432354588367069	1.361168738531236
C3	A630	320	4641	0.006248653307476837	0.004656372509800784	1.3419573486280583
C3	M549	1419	4641	0.02758026287438052	0.020657652612208977	1.33511117609172
C3	D259	954	4641	0.018530489118724413	0.01388911112889031	1.3341738680583897
C3	R298	1366	4641	0.026502908855850032	0.019889591167293382	1.3325014392166918
C3	H609	256	4641	0.00495582848524025	0.003728298263861109	1.3292467862021005
C3	R103	488	4641	0.009265244559362206	0.007120569645571646	1.3011942892973958
C3	D251	256	4641	0.004740357681534152	0.003744299543963517	1.266019885929388
C3	M501	910	4641	0.01680672268907563	0.013313065045203616	1.2624232385261798
C3	H103	1076	4641	0.019392372333548805	0.01577726218097448	1.2291341876116961
C3	D249	758	4641	0.013574660633484163	0.011120889671173693	1.2206452032943782
C3	J320	513	4641	0.00904977375565611	0.0075366029282342584	1.2007762438635425
C3	K295	361	4641	0.006248653307476837	0.00531242499399952	1.1762337001529064
C3	I999	383	4641	0.006464124111182934	0.005648451876150092	1.1444063352078682
C3	D179	257	4641	0.004309416074121957	0.003792303384270742	1.1363584706846062
C3	E052	322	4641	0.0053867700926524455	0.0047523801904152336	1.1334888785869177
C3	M544	1209	4641	0.0200387847446671	0.017857428594287544	1.1221539898010486
C3	H819	482	4641	0.007972419737125619	0.007120569645571646	1.119632295441945
C3	R074	3460	4641	0.056022408963585436	0.051204096327706214	1.0941001400560224
C3	M503	520	4641	0.008403361344537815	0.007696615729258341	1.0918255035902094
C3	K298	256	4641	0.004093945270415859	0.003792303384270742	1.0795405471503758
C3	H109	465	4641	0.007326007326007326	0.006896551724137931	1.0622710622710623
C3	M539	274	4641	0.004309416074121957	0.004064325146011681	1.0603029824891799
C3	K359	678	4641	0.010558069381598794	0.010064805184414754	1.0490088171749072
C3	E042	598	4641	0.009265244559362206	0.008880710456836548	1.0432999256528668
C3	K297	1377	4641	0.021116138763197588	0.02046563725098008	1.031785060208001
C3	R520	380	4641	0.005817711700064641	0.005648451876150092	1.0299657016870813
C3	H113	409	4641	0.006248653307476837	0.006080486438915113	1.0276568117125393
C3	I849	1366	4641	0.02068519715578539	0.020321625730058406	1.0178908631896126
C3	K299	544	4641	0.008187890540831718	0.008096647731818545	1.0112692082001546
C3	K591	316	4641	0.004740357681534152	0.004704376350108008	1.0076484806376764
C3	N602	712	4641	0.010558069381598794	0.010608848707896633	0.9952134932172196
C3	I499	436	4641	0.006464124111182934	0.0064965197215777265	0.995013389971373
C3	R101	829	4641	0.012281835811247576	0.012352988239059125	0.9942400635024834
C3	K449	1609	4641	0.02370178840767076	0.02398591887350988	0.9881542805452863
C3	M779	268	4641	0.003878474466709761	0.004000320025602048	0.9695410471881061
C3	G510	365	4641	0.005171299288946348	0.005456436514921194	0.9477429591281583
C3	N639	773	4641	0.010773540185304891	0.011568925514041123	0.931248124316223
C3	K210	1564	4641	0.021547080370609782	0.023425874069925592	0.9197983522959415
C3	K253	282	4641	0.003878474466709761	0.004224337947035763	0.9181259916554034
C3	M674	707	4641	0.009696186166774402	0.010592847427794224	0.9153521971186801
C3	R108	3700	4641	0.05063563887093299	0.055444435554844386	0.9132681821757452
C3	K602	352	4641	0.004740357681534152	0.005280422433794703	0.8977231918408389
C3	E059	355	4641	0.004740357681534152	0.0053284262741019285	0.8896355955179484
C3	R104	391	4641	0.005171299288946348	0.005872469797583807	0.8806004061654005
C3	M659	891	4641	0.011635423400129283	0.013393071445715657	0.868764379200812
C3	I490	483	4641	0.006248653307476837	0.007264581166493319	0.8601532785259141
C3	L030	685	4641	0.00883430295195001	0.010304824385950876	0.85729776860577
C3	N459	612	4641	0.007756948933419522	0.009216737338987119	0.8416154923507865
C3	R522	1177	4641	0.014867485455720749	0.017729418353468276	0.8385771692737078
C3	M238	532	4641	0.006679594914889032	0.008016641331306504	0.8332161361397007
C3	R119	491	4641	0.006033182503770739	0.007408592687414993	0.8143493316914737
C3	M255	842	4641	0.010342598577892695	0.012705016401312105	0.814056294868267
C3	M796	3274	4641	0.0400775694893342	0.0494119529562365	0.811090578120447
C3	I469	372	4641	0.004524886877828055	0.005616449315945276	0.8056490183187016
C3	K589	784	4641	0.009480715363068304	0.011840947275782063	0.8006720359661536
C3	R059	2698	4641	0.032536091359620774	0.04075526042083367	0.798328633498037
C3	A099	1702	4641	0.020469726352079293	0.025714057124569964	0.7960519902757907
C3	J342	1097	4641	0.013143719026071967	0.016577326186094886	0.7928732823690807
C3	R490	415	4641	0.00495582848524025	0.006272501800144012	0.7900880132272688
C3	D171	344	4641	0.004093945270415859	0.0052004160332826625	0.7872341836142742
C3	R238	254	4641	0.0030165912518853697	0.0038403072245779663	0.785507792860734
C3	D141	275	4641	0.003232062055591467	0.0041603328266261305	0.7768758390930336
C3	N434	294	4641	0.003447532859297565	0.004448355868469478	0.7750128274884939
C3	K209	849	4641	0.0099116569704805	0.012849027922233778	0.7713935272355901
C3	R100	2884	4641	0.03361344537815126	0.04365149211936955	0.7700411542916287
C3	K580	576	4641	0.006679594914889032	0.008720697655812465	0.7659473104697065
C3	K920	428	4641	0.00495582848524025	0.006480518441475318	0.7647271634199738
C3	M139	488	4641	0.0056022408963585435	0.007392591407312585	0.7578182788266822
C3	N840	546	4641	0.006248653307476837	0.008272661812945035	0.7553376952626015
C3	F329	816	4641	0.009265244559362206	0.012368989519161534	0.7490704511479186
C3	N629	571	4641	0.006464124111182934	0.008656692535402832	0.7467198453389602
C3	J370	343	4641	0.003878474466709761	0.0052004160332826625	0.7458008055293124
C3	K590	1792	4641	0.020254255548373196	0.027170173613889112	0.7454591875710146
C3	R139	422	4641	0.004740357681534152	0.006400512040963277	0.7406216332686921
C3	I269	922	4641	0.010342598577892695	0.01398511880950476	0.739543132866595
C3	M431	583	4641	0.006464124111182934	0.00884870789663173	0.7305161597258183
C3	L089	1001	4641	0.01098901098901099	0.015201216097287784	0.7229034123770967
C3	M479	531	4641	0.005817711700064641	0.008064645171613729	0.7213847077292456
C3	R001	394	4641	0.004309416074121957	0.005984478758300664	0.7200988169846302
C3	H579	377	4641	0.004093945270415859	0.005728458276662133	0.7146679041191036
C3	I800	320	4641	0.003447532859297565	0.0048643891511320906	0.7087288356638202
C3	A084	361	4641	0.003878474466709761	0.00548843907512601	0.706662570836812
C3	H663	281	4641	0.0030165912518853697	0.0042723417873429875	0.7060744205489744
C3	M720	1004	4641	0.010773540185304891	0.015265221217697416	0.7057572262899676
C3	L309	423	4641	0.004524886877828055	0.006432514601168093	0.70343981450215
C3	M513	1585	4641	0.01680672268907563	0.024113929114329146	0.6969715557092113
C3	H659	368	4641	0.003878474466709761	0.005600448035842868	0.6925293194200757
C3	M706	313	4641	0.003232062055591467	0.004768381470517642	0.6778111347791568
C3	E785	5002	4641	0.05149752208575738	0.07621409712777022	0.6756954950135224
C3	M478	630	4641	0.006464124111182934	0.009600768061444916	0.6732923938806291
C3	L905	295	4641	0.0030165912518853697	0.004496359708776702	0.670896335539417
C3	J209	527	4641	0.0053867700926524455	0.008032642611408913	0.6706099540643717
C3	K625	1203	4641	0.012281835811247576	0.01833746699735979	0.6697673028131913
C3	L024	953	4641	0.009696186166774402	0.014529162332986638	0.6673603023045884
C3	R670	750	4641	0.007541478129713424	0.011440915273221858	0.6591673786243922
C3	H521	366	4641	0.003663003663003663	0.00558444675574046	0.6559295527776903
C3	M519	604	4641	0.006033182503770739	0.009216737338987119	0.6545898273839451
C3	H809	374	4641	0.003663003663003663	0.005712456996559725	0.6412308513148849
C3	I472	752	4641	0.007326007326007326	0.011488919113529082	0.6376585345944678
C3	M750	605	4641	0.005817711700064641	0.009248739899191935	0.6290274960130446
C3	M235	269	4641	0.002585649644473174	0.004112328986318905	0.6287555429235447
C3	K269	360	4641	0.003447532859297565	0.005504440355228418	0.626318505935469
C3	I495	482	4641	0.004524886877828055	0.007376590127210177	0.613411725444391
C3	F339	299	4641	0.0028011204481792717	0.004576366109288743	0.6120839944369356
C3	L029	622	4641	0.005817711700064641	0.009520761660932875	0.6110552818412432
C3	M204	350	4641	0.003232062055591467	0.005360428834306745	0.6029484124304141
C3	I460	1028	4641	0.009480715363068304	0.015745259620769662	0.6021314091615382
C3	M751	1428	4641	0.013143719026071967	0.021873749899992	0.6008900662285059
C3	M759	916	4641	0.008403361344537815	0.014033122649811986	0.5988233377729655
C3	K510	283	4641	0.002585649644473174	0.00433634690775262	0.5962737067577528
C3	R194	333	4641	0.0030165912518853697	0.005104408352668214	0.5909776498011792
C3	M202	310	4641	0.0028011204481792717	0.0047523801904152336	0.5894142168651972
C3	H200	264	4641	0.002370178840767076	0.004048323865909273	0.585471646852721
C3	M239	1105	4641	0.0099116569704805	0.016945355628450277	0.5849187935506882
C3	N950	699	4641	0.006248653307476837	0.01072085766861349	0.5828501320160671
C3	K259	510	4641	0.004524886877828055	0.007824625970077607	0.578287945664344
C3	N479	462	4641	0.004093945270415859	0.0070885670853668295	0.5775420082948963
C3	R509	907	4641	0.007972419737125619	0.013921113689095127	0.5726854844501903
C3	J451	417	4641	0.003663003663003663	0.006400512040963277	0.5722985347985349
C3	F171	938	4641	0.008187890540831718	0.014401152092167373	0.568558021499198
C3	M819	1292	4641	0.011204481792717087	0.019841587326986158	0.5646968464805278
C3	J450	401	4641	0.003447532859297565	0.006160492839427155	0.5596196520566268
C3	I442	668	4641	0.0056022408963585435	0.01027282182574606	0.5453458642023787
C3	A499	492	4641	0.004093945270415859	0.007568605488439075	0.5409114369442687
C3	H348	337	4641	0.0028011204481792717	0.005184414753180254	0.5402963654597641
C3	M766	339	4641	0.0028011204481792717	0.005216417313385071	0.5369816638311766
C3	K603	289	4641	0.002370178840767076	0.004448355868469478	0.5328213188983395
C3	R042	579	4641	0.004740357681534152	0.008912713017041364	0.5318647276615383
C3	M653	738	4641	0.006033182503770739	0.011360908872709817	0.5310475219340174
C3	H333	264	4641	0.0021547080370609784	0.004064325146011681	0.5301514912445899
C3	G560	2070	4641	0.01680672268907563	0.03187454996399712	0.5272771759306132
C3	N300	2261	4641	0.018315018315018316	0.034818785502840226	0.5260096827192416
C3	I351	696	4641	0.0056022408963585435	0.01072085766861349	0.5225552907730256
C3	M201	858	4641	0.00689506571859513	0.013217057364589167	0.5216793366629572
C3	N484	456	4641	0.003663003663003663	0.007024561964957197	0.5214565237344281
C3	I829	297	4641	0.002370178840767076	0.004576366109288743	0.5179172260620224
C3	M702	540	4641	0.004309416074121957	0.008320665653252261	0.5179172260620224
C3	R329	1028	4641	0.008187890540831718	0.01584126730138411	0.5168709286356346
C3	I519	435	4641	0.003447532859297565	0.006704536362909032	0.5142089881665903
C3	M029	304	4641	0.002370178840767076	0.0046883750700056	0.5055437769752165
C3	G629	664	4641	0.005171299288946348	0.010240819265541243	0.5049692954104719
C3	K045	333	4641	0.002585649644473174	0.00513641091287303	0.5033961823406573
C3	N109	555	4641	0.004309416074121957	0.008560684854788383	0.5033961823406573
C3	K250	337	4641	0.002585649644473174	0.0052004160332826625	0.49720053701954153
C3	M512	366	4641	0.0028011204481792717	0.005648451876150092	0.4959094119234096
C3	I959	283	4641	0.0021547080370609784	0.004368349467957436	0.49325450101145
C3	N817	681	4641	0.005171299288946348	0.010512841027282182	0.491903118816898
C3	I803	1509	4641	0.011419952596423184	0.023297863829106327	0.4901716603801284
C3	D509	459	4641	0.003447532859297565	0.0070885670853668295	0.4863511648799127
C3	M543	491	4641	0.003663003663003663	0.007584606768541484	0.4829523500409576
C3	R570	320	4641	0.002370178840767076	0.004944395551644131	0.4793667529247198
C3	D239	262	4641	0.0019392372333548805	0.004048323865909273	0.47902225651586267
C3	K922	322	4641	0.002370178840767076	0.004976398111848948	0.47628400853292097
C3	N319	265	4641	0.0019392372333548805	0.004096327706216497	0.4734087144473174
C3	G562	416	4641	0.0030165912518853697	0.006432514601168093	0.46895987633476666
C3	L022	506	4641	0.003663003663003663	0.007824625970077607	0.46813786077589753
C3	E789	417	4641	0.0030165912518853697	0.006448515881270502	0.4677962041850525
C3	N811	974	4641	0.00689506571859513	0.015073205856468517	0.4574385690908733
C3	I839	1522	4641	0.010773540185304891	0.02355388431074486	0.4573997241036883
C3	C443	522	4641	0.003663003663003663	0.008080646451716137	0.4533057701374533
C3	K567	372	4641	0.002585649644473174	0.005760460836866949	0.44886159592041946
C3	M198	312	4641	0.0021547080370609784	0.004832386590927274	0.4458890025699531
C3	M159	347	4641	0.002370178840767076	0.005376430114409153	0.44084621027898335
C3	C349	284	4641	0.0019392372333548805	0.004400352028162253	0.44070047599459367
C3	R634	285	4641	0.0019392372333548805	0.004416353308264661	0.4391037351395408
C3	E782	507	4641	0.003447532859297565	0.007856628530282423	0.43880563348635704
C3	J330	351	4641	0.002370178840767076	0.0054404352348187855	0.4356597842757012
C3	N309	834	4641	0.0056022408963585435	0.01292903432274582	0.43330698616080093
C3	R060	4175	4641	0.028011204481792718	0.06472517801424114	0.43277137801968746
C3	K610	708	4641	0.004740357681534152	0.01097687815025202	0.43184934884471843
C3	H438	291	4641	0.0019392372333548805	0.0045123609888791105	0.42976110247699734
C3	K566	260	4641	0.0017237664296487825	0.0040323225858068645	0.4274872342099233
C3	E871	393	4641	0.002585649644473174	0.006096487719017521	0.4241211929956719
C3	D126	1081	4641	0.007110536522301228	0.016769341547323787	0.42402001904696107
C3	H023	363	4641	0.002370178840767076	0.005632450596047684	0.4208077461753932
C3	M754	2057	4641	0.013359189829778064	0.031922553804304345	0.41848750296339854
C3	H810	300	4641	0.0019392372333548805	0.004656372509800784	0.41646952198801807
C3	N433	367	4641	0.002370178840767076	0.005696455716457317	0.4160795692520742
C3	L570	267	4641	0.0017237664296487825	0.0041443315465237215	0.4159335251772227
C3	K519	435	4641	0.0028011204481792717	0.006752540203216258	0.4148246976515725
C3	I441	269	4641	0.0017237664296487825	0.004176334106728539	0.4127462950992362
C3	M160	1394	4641	0.00883430295195001	0.021649731978558285	0.4080559962912904
C3	H931	1228	4641	0.007756948933419522	0.019073525882070567	0.4066866808674941
C3	R319	3787	4641	0.02370178840767076	0.058836706936554926	0.4028401595151983
C3	N393	827	4641	0.005171299288946348	0.012849027922233778	0.40246618812291657
C3	K429	896	4641	0.0056022408963585435	0.013921113689095127	0.4024276377217554
C3	N394	657	4641	0.004093945270415859	0.010208816705336427	0.4010205480793716
C3	N209	520	4641	0.003232062055591467	0.008080646451716137	0.399975679533047
C3	F172	349	4641	0.0021547080370609784	0.005424433954716377	0.3972226512570084
C3	K053	360	4641	0.0021547080370609784	0.005600448035842868	0.38473851078893095
C3	R065	983	4641	0.005817711700064641	0.015297223777902233	0.3803116032380123
C3	M234	258	4641	0.0015082956259426848	0.004016321305704456	0.3755415742760482
C3	M353	627	4641	0.003663003663003663	0.009760780862468997	0.3752777277367441
C3	H260	486	4641	0.0028011204481792717	0.007568605488439075	0.37009729896186805
C3	M169	1539	4641	0.00883430295195001	0.023969917593407473	0.3685579192136955
C3	A469	1352	4641	0.007756948933419522	0.02105768461476918	0.36836665926599776
C3	H251	339	4641	0.0019392372333548805	0.005280422433794703	0.3672503966621614
C3	F100	1212	4641	0.00689506571859513	0.01888151052084167	0.36517553566407
C3	K529	882	4641	0.00495582848524025	0.013745099607968637	0.3605523878755406
C3	M232	2404	4641	0.013359189829778064	0.037474997999839985	0.3564827362988814
C3	E876	350	4641	0.0019392372333548805	0.005456436514921194	0.3554036096730594
C3	M109	547	4641	0.0030165912518853697	0.008528682294583567	0.35369956901796656
C3	K573	2015	4641	0.01098901098901099	0.03142651412112969	0.3496732391844408
C3	C209	318	4641	0.0017237664296487825	0.004960396831746539	0.34750575168032477
C3	R919	1471	4641	0.007972419737125619	0.022945835666853348	0.34744516839028283
C3	D125	682	4641	0.003663003663003663	0.010640851268101449	0.3442397201795698
C3	M472	897	4641	0.004740357681534152	0.014001120089607168	0.33856988949425926
C3	F101	1115	4641	0.005817711700064641	0.017409392751420113	0.33417085725692997
C3	N308	384	4641	0.0019392372333548805	0.006000480038403072	0.323180349062702
C3	H905	1160	4641	0.005817711700064641	0.018129450356028483	0.32089840485043225
C3	M191	474	4641	0.002370178840767076	0.007408592687414993	0.3199229517359361
C3	N390	1219	4641	0.006033182503770739	0.01905752460196816	0.3165774480043261
C3	I340	971	4641	0.004740357681534152	0.015185214817185376	0.31216928694149293
C3	D128	574	4641	0.0028011204481792717	0.008976718137450997	0.3120428206933397
C3	H330	418	4641	0.0019392372333548805	0.006544523561884951	0.29631450097436
C3	M190	837	4641	0.003878474466709761	0.01310504840387231	0.29595270060686996
C3	K402	280	4641	0.001292824822236587	0.0043843507480598445	0.29487258126158944
C3	E869	1033	4641	0.004740357681534152	0.016177294183534682	0.29302537419137176
C3	G459	2066	4641	0.009265244559362206	0.03237058964717177	0.28622415162498327
C3	I830	293	4641	0.001292824822236587	0.004592367389391151	0.2815159835040958
C3	K439	981	4641	0.004309416074121957	0.015377230178414273	0.28024657393574576
C3	D649	1637	4641	0.007110536522301228	0.02566605328426274	0.2770405111977651
C3	M199	1052	4641	0.004524886877828055	0.016497319785582845	0.2742801216584523
C3	N819	301	4641	0.001292824822236587	0.004720377630210417	0.2738816517480525
C3	K810	505	4641	0.0021547080370609784	0.007920633650692056	0.2720373308608603
C3	N359	253	4641	0.0010773540185304892	0.003968317465397232	0.2714888685002537
C3	C189	305	4641	0.001292824822236587	0.00478438275062005	0.2702176831627943
C3	N201	1381	4641	0.005817711700064641	0.021665733258660693	0.26852133877070883
C3	K801	411	4641	0.0017237664296487825	0.006448515881270502	0.26731211667717286
C3	F103	518	4641	0.0021547080370609784	0.008128650292023362	0.26507574562229497
C3	K800	468	4641	0.0019392372333548805	0.007344587567005361	0.2640362328943644
C3	R040	1768	4641	0.007326007326007326	0.027746219697575805	0.2640362328943644
C3	J439	317	4641	0.001292824822236587	0.004976398111848948	0.25979127738159324
C3	H938	1116	4641	0.004524886877828055	0.01752140171213697	0.2582491373788715
C3	I429	479	4641	0.0019392372333548805	0.00752060164813185	0.2578566614861984
C3	M161	1974	4641	0.007972419737125619	0.03099447955836467	0.2572206357623467
C3	J159	1222	4641	0.004740357681534152	0.019201536122889832	0.24687387775623068
C3	I652	563	4641	0.0021547080370609784	0.00884870789663173	0.2435053865752728
C3	J448	396	4641	0.0015082956259426848	0.006224497959836787	0.24231602864598478
C3	M060	398	4641	0.0015082956259426848	0.0062565005200416034	0.2410765604687675
C3	K921	287	4641	0.0010773540185304892	0.0045123609888791105	0.2387561680427763
C3	C187	289	4641	0.0010773540185304892	0.004544363549083927	0.23707478657768635
C3	J909	291	4641	0.0010773540185304892	0.004576366109288743	0.23541692093728295
C3	I119	534	4641	0.0019392372333548805	0.008400672053764302	0.23084310647335857
C3	E669	2114	4641	0.007541478129713424	0.033266661332906636	0.22669777571738353
C3	K805	1027	4641	0.003663003663003663	0.016161292903432274	0.22665288506872666
C3	M712	363	4641	0.001292824822236587	0.005712456996559725	0.22631677105231232
C3	I480	364	4641	0.001292824822236587	0.005728458276662133	0.22568460130076956
C3	H250	1232	4641	0.004309416074121957	0.01939355148411873	0.2222087108516928
C3	I709	433	4641	0.0015082956259426848	0.00681654532362589	0.22126980080584058
C3	M100	691	4641	0.002370178840767076	0.010880870469637571	0.2178298921378506
C3	L400	319	4641	0.0010773540185304892	0.005024401952156173	0.21442432926134686
C3	H833	1412	4641	0.004740357681534152	0.022241779342347386	0.21312852755933584
C3	K650	264	4641	8.618832148243913e-4	0.0041603328266261305	0.20716689042480896
C3	N133	267	4641	8.618832148243913e-4	0.004208336666933355	0.20480377000171227
C3	I159	414	4641	0.001292824822236587	0.006528522281782543	0.19802717467077327
C3	H353	1743	4641	0.0053867700926524455	0.027490199215937275	0.19595238471496773
C3	J459	2487	4641	0.007541478129713424	0.03923513881110489	0.1922123473558077
C3	M511	3357	4641	0.010127127774186598	0.05296423713897112	0.19120690339812432
C3	K859	648	4641	0.0019392372333548805	0.010224817985438835	0.18965982926214905
C3	H264	1015	4641	0.0030165912518853697	0.0160172813825106	0.18833353674982636
C3	M809	290	4641	8.618832148243913e-4	0.004576366109288743	0.18833353674982634
C3	N200	1391	4641	0.004093945270415859	0.02195375630050404	0.18648040063749205
C3	R391	2230	4641	0.006464124111182934	0.03520281622529802	0.18362519833108068
C3	H350	548	4641	0.0015082956259426848	0.008656692535402832	0.17423463057909075
C3	I420	706	4641	0.0019392372333548805	0.01115289223137851	0.17387751922311803
C3	I694	1733	4641	0.004740357681534152	0.027378190255220418	0.17314357294417113
C3	J429	714	4641	0.0019392372333548805	0.011280902472197776	0.17190444099079893
C3	R339	1530	4641	0.004093945270415859	0.02417793423473878	0.16932568476150833
C3	I500	2327	4641	0.006033182503770739	0.036786942955436434	0.1640033669304708
C3	J189	5496	4641	0.014221073044602456	0.08688695095607649	0.16367328912015294
C3	J969	681	4641	0.0017237664296487825	0.010768861508920714	0.16006951414695492
C3	M179	2242	4641	0.0056022408963585435	0.03545883670693655	0.1579928000080899
C3	E660	2545	4641	0.006248653307476837	0.040259220737659016	0.15521048825547096
C3	I693	467	4641	0.0010773540185304892	0.007392591407312585	0.1457342843897466
C3	N179	377	4641	8.618832148243913e-4	0.005968477478198256	0.14440587536313762
C3	H401	388	4641	8.618832148243913e-4	0.0061444915593247456	0.14026924872513108
C3	K802	2849	4641	0.006248653307476837	0.045123609888791105	0.13847857746481027
C3	L984	299	4641	6.464124111182935e-4	0.004736378910312825	0.13647818794877617
C3	E162	510	4641	0.0010773540185304892	0.008080646451716137	0.1333252265110157
C3	I714	517	4641	0.0010773540185304892	0.008192655412432994	0.1315024206798104
C3	H908	631	4641	0.001292824822236587	0.01000080006400512	0.1292721396250808
C3	I501	1502	4641	0.0030165912518853697	0.02380990479238339	0.1266948053001184
C3	F102	1189	4641	0.002370178840767076	0.01884950796063685	0.12574221277906486
C3	R671	327	4641	6.464124111182935e-4	0.005184414753180254	0.12468377664456096
C3	E115	551	4641	0.0010773540185304892	0.008736698935914873	0.1233136252528625
C3	D629	333	4641	6.464124111182935e-4	0.005280422433794703	0.12241679888738713
C3	H431	334	4641	6.464124111182935e-4	0.005296423713897112	0.122046959615824
C3	H919	4610	4641	0.008618832148243914	0.07312585006800544	0.11786300111695916
C3	J960	837	4641	0.0015082956259426848	0.0132810624849988	0.11356739173890132
C3	I649	2991	4641	0.0053867700926524455	0.0474597967837427	0.1135017521713805
C3	M170	2145	4641	0.003663003663003663	0.034050724057924635	0.10757491255611557
C3	H838	254	4641	4.3094160741219563e-4	0.0040323225858068645	0.10687180855248082
C3	J180	257	4641	4.3094160741219563e-4	0.004080326426114089	0.10561449315774575
C3	M069	662	4641	0.0010773540185304892	0.010512841027282182	0.10247981642018711
C3	J849	265	4641	4.3094160741219563e-4	0.004208336666933355	0.10240188500085613
C3	I639	1989	4641	0.003232062055591467	0.031586526922153774	0.10232407201833268
C3	I109	24818	4641	0.039000215470803706	0.39422353788303066	0.09892919047968006
C3	I802	280	4641	4.3094160741219563e-4	0.004448355868469478	0.09687660343606173
C3	E118	2669	4641	0.004093945270415859	0.042403392271381714	0.09654758855646758
C3	N199	711	4641	0.0010773540185304892	0.011296903752300184	0.0953671946006557
C3	I739	2027	4641	0.0030165912518853697	0.03221057684614769	0.09365219587013222
C3	J181	298	4641	4.3094160741219563e-4	0.004736378910312825	0.09098545863251745
C3	E780	12780	4641	0.01788407670760612	0.2031682534602768	0.08802594107598995
C3	E116	477	4641	6.464124111182935e-4	0.007584606768541484	0.08522688530134546
C3	E149	958	4641	0.001292824822236587	0.0152332186574926	0.08486878914461711
C3	H911	3527	4641	0.004740357681534152	0.05608448675894072	0.08452172704920878
C3	J449	4621	4641	0.006033182503770739	0.073493879510360835	0.08209095157264366
C3	G473	1897	4641	0.002370178840767076	0.03017841427314185	0.07853887945585282
C3	E114	881	4641	0.0010773540185304892	0.014017121369709578	0.07685986231514032
C3	A419	968	4641	0.0010773540185304892	0.01540923273861909	0.06991613643620241
C3	L979	605	4641	6.464124111182935e-4	0.009632770621649732	0.06710555420737167
C3	M480	2424	4641	0.002585649644473174	0.03859508760700856	0.0669942680478238
C3	I702	2251	4641	0.0021547080370609784	0.03585886870949676	0.06008856705761974
C3	J440	743	4641	6.464124111182935e-4	0.011840947275782063	0.05459127517951047
C3	I489	7075	4641	0.005817711700064641	0.11277702216177295	0.05158596661400961
C3	J819	545	4641	4.3094160741219563e-4	0.008688695095607648	0.04959796640004635
C3	I110	273	4641	2.1547080370609782e-4	0.004352348187855028	0.049506793667693325
C3	N189	1094	4641	8.618832148243913e-4	0.01744139531162493	0.04941595551417462
C3	C509	1103	4641	8.618832148243913e-4	0.017585406832546602	0.04901127525973643
C3	K409	3787	4641	0.0028011204481792717	0.060388831106488516	0.04638474361657753
C3	C679	292	4641	2.1547080370609782e-4	0.004656372509800784	0.04627439133200201
C3	H259	5764	4641	0.004093945270415859	0.09192735418833507	0.04453457087461081
C3	E119	7551	4641	0.005171299288946348	0.12044163533082647	0.04293614309322465
C3	E117	980	4641	6.464124111182935e-4	0.015633250660052805	0.04134856052491069
C3	E109	2680	4641	0.0017237664296487825	0.04275542043363469	0.04031690981321132
C3	M059	682	4641	4.3094160741219563e-4	0.010880870469637571	0.03960543493415466
C3	I509	6160	4641	0.003878474466709761	0.09827986238899111	0.03946357241892324
C3	N409	3319	4641	0.0019392372333548805	0.05296423713897112	0.03661408788474721
C3	J441	1678	4641	8.618832148243913e-4	0.026786142891431313	0.03217645848891896
C3	M171	2940	4641	0.0015082956259426848	0.04693175454036323	0.032138061760411896
C3	I350	2664	4641	0.0010773540185304892	0.04254740379230339	0.025321263402806663
C3	C619	1173	4641	4.3094160741219563e-4	0.018737498999919992	0.022998886212831058
C3	D303	600	4641	2.1547080370609782e-4	0.009584766781342508	0.02248054737497927
C3	E113	720	4641	2.1547080370609782e-4	0.01150492039363149	0.018728578411144066
C3	E112	761	4641	2.1547080370609782e-4	0.012160972877830226	0.017718220891595506
C4	I489	7075	4401	0.9947739150193138	0.04299035626046067	23.139466651366945
C4	I495	482	4401	0.054533060668029994	0.0038574958157328444	14.136907276896123
C4	I480	364	4401	0.03862758463985458	0.0030923726787279826	12.491244960728233
C4	I471	1920	4401	0.18268575323790048	0.017789112935363036	10.269525743171762
C4	I499	436	4401	0.034764826175869123	0.004511038495257831	7.706612615346818
C4	I479	614	4401	0.04476255396500795	0.006647007252729736	6.734241781762048
C4	R001	394	4401	0.025903203817314247	0.004463218299195027	5.803705326711461
C4	R000	391	4401	0.024767098386730288	0.004495098429903563	5.50980112514725
C4	I340	971	4401	0.05135196546239491	0.011875348688929624	4.324249064809859
C4	I491	273	4401	0.012951601908657124	0.0034430541165218777	3.761660859905577
C4	I420	706	4401	0.030220404453533287	0.009133657447995536	3.308685991958832
C4	I500	2327	4401	0.0979322881163372	0.030222363911692036	3.2403914003050707
C4	R002	691	4401	0.028402635764598956	0.009022076990515661	3.1481260683606282
C4	I472	752	4401	0.03067484662576687	0.009835020323583327	3.1189408477592946
C4	I509	6160	4401	0.24630765735060214	0.08091177173826412	3.044151080356585
C4	I490	483	4401	0.018632129061576914	0.006391966207061449	2.914929218648448
C4	J909	291	4401	0.01113383321972279	0.0038574958157328444	2.8862852356996247
C4	I519	435	4401	0.016359918200409	0.005786243723599266	2.827381455379225
C4	I429	479	4401	0.01795046580322654	0.006376026141707181	2.8153061804135424
C4	I501	1502	4401	0.05612360827084754	0.02000478201960628	2.805509613443522
C4	I110	273	4401	0.00977050670302204	0.003666215031481629	2.6650119044090768
C4	E059	355	4401	0.012497159736423541	0.0047820196062803855	2.6133643868817695
C4	I351	696	4401	0.02363099295614633	0.009436518689726628	2.504206660648378
C4	I442	668	4401	0.02226766643944558	0.009085837251932733	2.4508106211905587
C4	I119	534	4401	0.017041581458759374	0.00731648999760899	2.329201770839367
C4	E052	322	4401	0.009997727789138832	0.004431338168486491	2.2561419167324623
C4	R671	327	4401	0.009997727789138832	0.004511038495257831	2.2162807521258823
C4	J819	545	4401	0.01658713928652579	0.007523710847214473	2.2046486930936346
C4	J180	257	4401	0.007725516927970915	0.0035546345740017533	2.1733645940639255
C4	I493	575	4401	0.017041581458759374	0.007970032677133976	2.1382072256305387
C4	R040	1768	4401	0.04976141785957737	0.02469116123376106	2.015353485746021
C4	D509	459	4401	0.012497159736423541	0.006439786403124253	1.9406171189716108
C4	C349	284	4401	0.007725516927970915	0.003985016338566988	1.9386412179050216
C4	E871	393	4401	0.010679391047489207	0.0055152626125767115	1.936334096428426
C4	H251	339	4401	0.009088843444671665	0.004766079540926118	1.9069852625467456
C4	I639	1989	4401	0.05248807089297887	0.028022634892803062	1.8730597994715752
C4	I350	2664	4401	0.06952965235173825	0.03758667410536383	1.8498484903673873
C4	E050	545	4401	0.014087707339241081	0.007699051566111421	1.8297977638246155
C4	I694	1733	4401	0.04476255396500795	0.024483940384155575	1.828241421220556
C4	K250	337	4401	0.008634401272438082	0.004766079540926118	1.8116359994194084
C4	I830	293	4401	0.007498295841854124	0.004144416992109668	1.8092522678412248
C4	M100	691	4401	0.017496023630992955	0.009787200127520523	1.7876433916780832
C4	M109	547	4401	0.013633265167007498	0.0077628118275284924	1.756227700723235
C4	J159	1222	4401	0.03044762553965008	0.017342791105443532	1.7556358347701726
C4	J969	681	4401	0.01681436037264258	0.009675619670040648	1.7378070806881913
C4	G459	2066	4401	0.050897523290161326	0.029361600382561567	1.7334723798090503
C4	I441	269	4401	0.006589411497386958	0.0038256156850243086	1.7224447095357116
C4	C187	289	4401	0.0070438536696205405	0.004112536861401132	1.712775813812576
C4	I693	467	4401	0.011361054305839582	0.006647007252729736	1.709198421767017
C4	I999	383	4401	0.009316064530788457	0.00545150235115964	1.7088985623947772
C4	N179	377	4401	0.009088843444671665	0.0053718020243883	1.691954283387172
C4	A469	1352	4401	0.032492615314701205	0.019271539013309955	1.686041539923722
C4	K922	322	4401	0.007725516927970915	0.00459073882202917	1.6828482794314423
C4	M353	627	4401	0.014996591683708248	0.008942376663744322	1.677025275004344
C4	H113	409	4401	0.00977050670302204	0.005834063919662071	1.674734256869092
C4	C189	305	4401	0.007271074755737333	0.004351637841715151	1.6708823252790534
C4	K567	372	4401	0.008861622358554875	0.005308041762971228	1.669471107098919
C4	H818	568	4401	0.013406044080890706	0.008113493265322388	1.6523146864728455
C4	R060	4175	4401	0.09725062485798681	0.059727424882442016	1.6282407126943697
C4	I649	2991	4401	0.06952965235173825	0.04279907547620945	1.6245596798086774
C4	D125	682	4401	0.015678254942058625	0.009771260062166255	1.6045274450082345
C4	R570	320	4401	0.007271074755737333	0.00459073882202917	1.5838572041707695
C4	R539	1281	4401	0.028857077936832537	0.018394835418825216	1.5687597784811
C4	J189	5496	4401	0.12338104976141787	0.07895114369968917	1.5627518992090752
C4	I269	922	4401	0.02067711883662804	0.013246194309396669	1.560985619995018
C4	N434	294	4401	0.006589411497386958	0.004224117318881007	1.5599499256172484
C4	E116	477	4401	0.010679391047489207	0.00685422810233522	1.5580734822424078
C4	A419	968	4401	0.021586003181095204	0.013915677054275922	1.551200354600238
C4	I839	1522	4401	0.03362872074528516	0.021901649796764167	1.5354423551349814
C4	N819	301	4401	0.006589411497386958	0.004335697776360883	1.5198041554726869
C4	H438	291	4401	0.006362190411270166	0.004192237188172471	1.5176122260495584
C4	I959	283	4401	0.006134969325153374	0.004080656730692596	1.5034269555214723
C4	J960	837	4401	0.01795046580322654	0.012082569538535108	1.4856496994266715
C4	R559	3921	4401	0.08384458077709611	0.05661911213835977	1.4808529772103391
C4	J181	298	4401	0.006362190411270166	0.004303817645652347	1.4782667238927178
C4	B349	405	4401	0.008634401272438082	0.005850003985016339	1.4759650240501447
C4	R670	750	4401	0.015905476028175415	0.010839244440902208	1.4673971156288008
C4	I159	414	4401	0.008634401272438082	0.00599346457320475	1.4406360740063913
C4	H250	1232	4401	0.025675982731197457	0.017836933131425838	1.4394841614313427
C4	D649	1637	4401	0.03408316291751875	0.023702877181796447	1.4379335747347266
C4	E039	1275	4401	0.02635764598954783	0.018474535745596557	1.4267013987526171
C4	D128	574	4401	0.011815496478073164	0.008320714114927871	1.4200099071875862
C4	K921	287	4401	0.005907748239036582	0.0041603570574639355	1.4200099071875862
C4	N390	1219	4401	0.024994319472847082	0.01767753247788316	1.413903184967594
C4	M169	1539	4401	0.03135650988411725	0.022332031561329402	1.4041046735047078
C4	R429	2246	4401	0.04544421722335833	0.03261337371483223	1.393422760267539
C4	K510	283	4401	0.005680527152919791	0.004112536861401132	1.381270817590787
C4	C443	522	4401	0.010452169961372415	0.007587471108631546	1.3775564758964252
C4	H401	388	4401	0.007725516927970915	0.0056427831354108554	1.3690969053001563
C4	M161	1974	4401	0.03908202681208816	0.028723997768390852	1.360605411795977
C4	E869	1033	4401	0.02044989775051125	0.015031481629074679	1.3604711934022515
C4	M159	347	4401	0.006816632583503749	0.005053000717302941	1.349026640776365
C4	R091	418	4401	0.0081799591002045	0.006089104965330358	1.3433762674118568
C4	K298	256	4401	0.004998863894569416	0.003729975292898701	1.340186865067574
C4	G629	664	4401	0.012951601908657124	0.009675619670040648	1.3385811297192827
C4	I714	517	4401	0.009997727789138832	0.007539650912568741	1.3260199848871557
C4	K519	435	4401	0.00840718018632129	0.006344146010998645	1.3251870577609703
C4	C209	318	4401	0.006134969325153374	0.0046385590180919745	1.3226024076065186
C4	H353	1743	4401	0.033401499659168374	0.02544034430541165	1.3129342613520851
C4	M160	1394	4401	0.026584867075664622	0.020355463457400174	1.3060310383647769
C4	L984	299	4401	0.005680527152919791	0.004367577907069419	1.3006126676584784
C4	J209	527	4401	0.009997727789138832	0.007699051566111421	1.2985661549723078
C4	K053	360	4401	0.006816632583503749	0.0052602215669084245	1.2958831670488111
C4	M198	312	4401	0.005907748239036582	0.004558858691320634	1.2958831670488111
C4	G969	710	4401	0.013406044080890706	0.010376982545628436	1.2919019591623326
C4	M706	313	4401	0.005907748239036582	0.004574798756674902	1.2913678946897562
C4	R919	1471	4401	0.02772097250624858	0.02150314816290747	1.2891587918306187
C4	R042	579	4401	0.010906612133605999	0.008464174703116284	1.2885617932236766
C4	K259	510	4401	0.00954328561690525	0.007459950585797402	1.2792692802917753
C4	K591	316	4401	0.005907748239036582	0.004622618952737707	1.2780089164688273
C4	M170	2145	4401	0.03999091115655533	0.0313859886825536	1.2741644547519038
C4	I109	24818	4401	0.4608043626448534	0.36327408942376666	1.2684757213920526
C4	I800	320	4401	0.005907748239036582	0.004686379214154778	1.2606210400542857
C4	I469	372	4401	0.006816632583503749	0.00545150235115964	1.250413582240081
C4	K625	1203	4401	0.02204044535332879	0.017629712281820354	1.2501874676682474
C4	K295	361	4401	0.006589411497386958	0.00529210169761696	1.2451407538812373
C4	H809	374	4401	0.006816632583503749	0.005483382481868176	1.2431437358317083
C4	N300	2261	4401	0.041127016587139284	0.03315533593687734	1.2404343199972034
C4	R319	3787	4401	0.06884798909338787	0.055535187694269544	1.239718311071667
C4	I652	563	4401	0.010224948875255624	0.0082569538535108	1.2383439530678795
C4	H259	5764	4401	0.10452169961372415	0.08454610663903722	1.2362686322147407
C4	I460	1028	4401	0.018632129061576914	0.015079301825137482	1.2356095313721225
C4	H911	3527	4401	0.06384912519881845	0.05174145213995377	1.2340033485360062
C4	H579	377	4401	0.006816632583503749	0.005531202677930979	1.2323960954642874
C4	K800	468	4401	0.00840718018632129	0.006870168167689488	1.2237226194637265
C4	H264	1015	4401	0.01817768688934333	0.014903961106240536	1.2196547454577047
C4	H833	1412	4401	0.025221540558963872	0.020738025025902607	1.2161978070458097
C4	D629	333	4401	0.005907748239036582	0.0048936000637602615	1.2072396930813027
C4	K045	333	4401	0.005907748239036582	0.0048936000637602615	1.2072396930813027
C4	R194	333	4401	0.005907748239036582	0.0048936000637602615	1.2072396930813027
C4	M179	2242	4401	0.039763690070438534	0.032948115087271856	1.2068578115960142
C4	R391	2230	4401	0.03953646898432175	0.03277277436837491	1.2063815086242338
C4	K253	282	4401	0.004998863894569416	0.004144416992109668	1.2061681785608167
C4	N309	834	4401	0.014769370597591456	0.012257910257432055	1.2048848692326397
C4	K573	2015	4401	0.035673710520336285	0.029616641428229857	1.2045157316971458
C4	D126	1081	4401	0.0190865712338105	0.01589224515820515	1.2009990434835522
C4	J449	4621	4401	0.08111792774369461	0.06796843867059855	1.1934646334429364
C4	M204	350	4401	0.006134969325153374	0.0051486411094285485	1.1915705901346656
C4	M766	339	4401	0.005907748239036582	0.004989240455885869	1.1840977181340575
C4	M720	1004	4401	0.017496023630992955	0.014776440583406393	1.1840485895257207
C4	H333	264	4401	0.0045444217223358325	0.0038893759464413806	1.1684192489784362
C4	D171	344	4401	0.005907748239036582	0.005068940782657209	1.1654798294841509
C4	I803	1509	4401	0.025903203817314247	0.022236391169203795	1.1649014275836624
C4	K529	882	4401	0.014996591683708248	0.013007093329082649	1.1529548765654865
C4	F101	1115	4401	0.018859350147693705	0.016450147445604527	1.1464547786003532
C4	E115	551	4401	0.009316064530788457	0.008129433330676656	1.1459672712529683
C4	J429	714	4401	0.012042717564189957	0.010536383199171117	1.1429650323592389
C4	N433	367	4401	0.006134969325153374	0.005419622220451104	1.1319920606279321
C4	R072	367	4401	0.006134969325153374	0.005419622220451104	1.1319920606279321
C4	H938	1116	4401	0.018632129061576914	0.016482027576313063	1.1304512733830054
C4	M171	2940	4401	0.049079754601226995	0.043420738025025905	1.1303298109060116
C4	E669	2114	4401	0.035219268348102704	0.031226588029010918	1.127861561928649
C4	R079	5863	4401	0.09747784594410361	0.08661831513509205	1.1253722240160728
C4	H350	548	4401	0.009088843444671665	0.00809755319996812	1.1224184911446395
C4	H330	418	4401	0.006816632583503749	0.006184745357455965	1.1021686730054323
C4	J849	265	4401	0.004317200636219041	0.003921256077149916	1.1009739102162663
C4	J441	1678	4401	0.027266530334014997	0.02483462182194947	1.0979241209912907
C4	K402	280	4401	0.0045444217223358325	0.004144416992109668	1.0965165259643788
C4	L570	267	4401	0.004317200636219041	0.003953136207858452	1.0920950883596836
C4	M702	540	4401	0.008634401272438082	0.008001912807842512	1.0790421590167394
C4	K429	896	4401	0.014314928425357873	0.013278074440105205	1.0780876767885068
C4	G409	841	4401	0.013406044080890706	0.01246513110703754	1.075483600274525
C4	R490	415	4401	0.006589411497386958	0.006152865226747429	1.0709500784678
C4	N409	3319	4401	0.05248807089297887	0.049222921813979435	1.0663339143364732
C4	R298	1366	4401	0.021586003181095204	0.020259823065274567	1.0654586227899352
C4	E789	417	4401	0.006589411497386958	0.006184745357455965	1.0654297172385847
C4	L979	605	4401	0.00954328561690525	0.008974256794452858	1.0634067907221152
C4	M199	1052	4401	0.01658713928652579	0.015605323981828326	1.0629154066804856
C4	I709	433	4401	0.006816632583503749	0.006423846337769985	1.0611450251268182
C4	M809	290	4401	0.0045444217223358325	0.004303817645652347	1.0559048027805127
C4	E118	2669	4401	0.04180867984548966	0.03961106240535586	1.055479891391064
C4	H023	363	4401	0.005680527152919791	0.005387742089742568	1.0543428134272872
C4	M201	858	4401	0.013406044080890706	0.012736112218060093	1.0526009704814498
C4	R139	422	4401	0.006589411497386958	0.0062644456842273055	1.0518746317775338
C4	K409	3787	4401	0.059077482390365824	0.05622061050450307	1.050815383543975
C4	J440	743	4401	0.011588275391956374	0.011030525225153423	1.050564243806912
C4	H819	482	4401	0.007498295841854124	0.00715708934406631	1.0476739190171904
C4	R509	907	4401	0.014087707339241081	0.01346935522435642	1.045908070919869
C4	H348	337	4401	0.005226084980686207	0.005005180521240137	1.044135163259074
C4	J320	513	4401	0.007952738014087708	0.0076193512393400815	1.0437552705309463
C4	K449	1609	4401	0.024767098386730288	0.023910098031401927	1.035842611527683
C4	R073	2009	4401	0.03090206771188366	0.029855742408543873	1.0350460319834605
C4	N133	267	4401	0.00408997955010225	0.00396907627321272	1.030461313556886
C4	I829	297	4401	0.0045444217223358325	0.0044153981031322224	1.0292212879088032
C4	K439	981	4401	0.014996591683708248	0.014585159799155176	1.028208939101024
C4	M795	848	4401	0.012951601908657124	0.01260859169522595	1.0272044826037985
C4	I739	2027	4401	0.03090206771188366	0.0301426635849207	1.0251936636197891
C4	J370	343	4401	0.005226084980686207	0.005100820913365745	1.0245576289479663
C4	A084	361	4401	0.0054533060668029995	0.0053718020243883	1.0151725700323033
C4	M674	707	4401	0.010679391047489207	0.010520443133816849	1.015108480854902
C4	H905	1160	4401	0.017496023630992955	0.01726309077867219	1.013493114026171
C4	K299	544	4401	0.0081799591002045	0.00809755319996812	1.0101766420301757
C4	D179	257	4401	0.0038627584639854577	0.0038256156850243086	1.0097089676588653
C4	N817	681	4401	0.010224948875255624	0.010137881565314418	1.0085883139766691
C4	J342	1097	4401	0.016359918200409	0.01633856698812465	1.0013067983440571
C4	M759	916	4401	0.013633265167007498	0.013644695943253368	0.9991622549675413
C4	D141	275	4401	0.00408997955010225	0.004096596796046864	0.9983846967924694
C4	E042	598	4401	0.008861622358554875	0.008910496533035786	0.9945149886653668
C4	F102	1189	4401	0.017496023630992955	0.017725352673945965	0.9870620885704523
C4	L905	295	4401	0.004317200636219041	0.0043994580377779546	0.9813028330188462
C4	N950	699	4401	0.010224948875255624	0.010424802741691242	0.9808290025828158
C4	G560	2070	4401	0.030220404453533287	0.030875906591217025	0.9787697849212239
C4	R329	1028	4401	0.014996591683708248	0.01533434287080577	0.9779741988330946
C4	C619	1173	4401	0.017041581458759374	0.01750219175898621	0.9736827074820305
C4	M139	488	4401	0.0070438536696205405	0.007284609866900454	0.9669500218022858
C4	M431	583	4401	0.00840718018632129	0.008703275683430302	0.9659788443019527
C4	M190	837	4401	0.012042717564189957	0.012497011237746075	0.9636478142722664
C4	N199	711	4401	0.010224948875255624	0.010616083525942456	0.9631564079416841
C4	E660	2545	4401	0.036582594864803454	0.0380011158045748	0.9626715976692302
C4	N359	253	4401	0.0036355373778686664	0.0037777954889615046	0.9623436177240118
C4	E780	12780	4401	0.18359463758236763	0.19083446242129593	0.9620622777088067
C4	R634	285	4401	0.00408997955010225	0.004255997449589544	0.9609920115193432
C4	R059	2698	4401	0.03862758463985458	0.04029648521558939	0.9585844629672772
C4	M029	304	4401	0.004317200636219041	0.004542918625966366	0.9503143225024616
C4	E119	7551	4401	0.10702113156100886	0.1128556627082171	0.9483009447005495
C4	K603	289	4401	0.00408997955010225	0.004319757711006615	0.9468076275854784
C4	H919	4610	4401	0.0652124517155192	0.06890890252650037	0.9463574273359002
C4	R339	1530	4401	0.021586003181095204	0.022873993783374513	0.9436919230425139
C4	R104	391	4401	0.0054533060668029995	0.005850003985016339	0.9321884362421966
C4	N629	571	4401	0.007952738014087708	0.008543875029887623	0.9308116031973737
C4	M191	474	4401	0.006589411497386958	0.007093329082649239	0.9289589444686984
C4	D239	262	4401	0.0036355373778686664	0.003921256077149916	0.9271359243926455
C4	F100	1212	4401	0.01681436037264258	0.01813979437315693	0.9269322477835961
C4	R568	477	4401	0.006589411497386958	0.0071411492787120424	0.9227382372512741
C4	I802	280	4401	0.0038627584639854577	0.004192237188172471	0.9214074229586605
C4	M712	363	4401	0.004998863894569416	0.005435562285805372	0.9196590217765757
C4	N840	546	4401	0.007498295841854124	0.00817725352673946	0.9169699603093927
C4	M478	630	4401	0.008634401272438082	0.009436518689726628	0.9149985875445998
C4	J459	2487	4401	0.03408316291751875	0.0372519327329242	0.9149367674927423
C4	D303	600	4401	0.0081799591002045	0.008990196859807125	0.9098754151619314
C4	J439	317	4401	0.004317200636219041	0.00475013947557185	0.9088576574268509
C4	K309	2325	4401	0.031583730970234036	0.03484498286442975	0.9064068446558244
C4	D279	435	4401	0.005907748239036582	0.0065194867298955924	0.9061676913837653
C4	K590	1792	4401	0.024312656214496704	0.0268590101219415	0.9051955416121369
C4	F419	335	4401	0.0045444217223358325	0.0050211205865944054	0.9050612595261538
C4	H260	486	4401	0.006589411497386958	0.007284609866900454	0.9045661494279449
C4	H103	1076	4401	0.014542149511474665	0.01613134613851917	0.9014839422948251
C4	L309	423	4401	0.005680527152919791	0.006344146010998645	0.8953966606493042
C4	I702	2251	4401	0.030220404453533287	0.033761058420339524	0.8951260969746981
C4	M754	2057	4401	0.027493751420131787	0.030859966525862755	0.8909196773460577
C4	H609	256	4401	0.0034083162917518746	0.0038415557503785765	0.8872229151993936
C4	G473	1897	4401	0.025221540558963872	0.028468956722722562	0.8859313252892489
C4	M549	1419	4401	0.018859350147693705	0.021295927313301984	0.885584828978716
C4	E149	958	4401	0.012724380822540331	0.014377938949549694	0.8849933823747979
C4	R065	983	4401	0.012951601908657124	0.014760500518052125	0.8774500493948214
C4	K209	849	4401	0.01113383321972279	0.012752052283414361	0.8731012837991365
C4	N109	555	4401	0.007271074755737333	0.008336654180282139	0.8721814049735785
C4	F329	816	4401	0.010679391047489207	0.012257910257432055	0.8712244439066781
C4	N602	712	4401	0.009316064530788457	0.010695783852713796	0.8710034401475617
C4	K805	1027	4401	0.013406044080890706	0.015429983262931378	0.8688307597259075
C4	I309	297	4401	0.0038627584639854577	0.004463218299195027	0.8654648294218845
C4	K859	648	4401	0.00840718018632129	0.00973937993145772	0.8632151374613194
C4	H908	631	4401	0.0081799591002045	0.009484338885789432	0.8624701414308056
C4	K650	264	4401	0.0034083162917518746	0.00396907627321272	0.8587177612974051
C4	H810	300	4401	0.0038627584639854577	0.004511038495257831	0.8562902905940908
C4	N479	462	4401	0.005907748239036582	0.006949868494460827	0.8500518022384403
C4	M796	3274	4401	0.04180867984548966	0.049254801944687975	0.8488244434002569
C4	M751	1428	4401	0.01817768688934333	0.0214872080975532	0.845977141693586
C4	M779	268	4401	0.0034083162917518746	0.004032836534629792	0.8451411959013986
C4	K297	1377	4401	0.017496023630992955	0.020722084960548337	0.8443177249925716
C4	R590	305	4401	0.0038627584639854577	0.00459073882202917	0.8414241397157212
C4	I849	1366	4401	0.017268802544876165	0.020562684307005658	0.8398126570951986
C4	J448	396	4401	0.004998863894569416	0.005961584442496214	0.838512637502172
C4	N459	612	4401	0.007725516927970915	0.009213357774766876	0.838512637502172
C4	K269	360	4401	0.0045444217223358325	0.005419622220451104	0.8385126375021719
C4	K810	505	4401	0.006362190411270166	0.007603411173985814	0.8367547493732366
C4	N811	974	4401	0.012269938650306749	0.014664860125926516	0.8366897839423847
C4	D249	758	4401	0.00954328561690525	0.011413086793655854	0.836170423430937
C4	H931	1228	4401	0.01545103385594183	0.018490475810950827	0.8356212146142333
C4	G562	416	4401	0.005226084980686207	0.0062644456842273055	0.8342453976166646
C4	K589	784	4401	0.00977050670302204	0.011811588427512553	0.8271966774818997
C4	R529	1170	4401	0.014542149511474665	0.017629712281820354	0.824865958049153
C4	D251	256	4401	0.003181095205635083	0.0038574958157328444	0.8246529244856071
C4	H521	366	4401	0.0045444217223358325	0.0055152626125767115	0.8239719559269898
C4	M750	605	4401	0.007498295841854124	0.009117717382641269	0.822387394473284
C4	M238	532	4401	0.006589411497386958	0.00801785287319678	0.8218424061402999
C4	E041	369	4401	0.0045444217223358325	0.005563082808639515	0.816889102437646
C4	M232	2404	4401	0.029538741195182912	0.03624770861560533	0.8149133372382585
C4	L030	685	4401	0.00840718018632129	0.010329162349565633	0.8139266188099786
C4	N189	1094	4401	0.013406044080890706	0.01649796764166733	0.8125876090963078
C4	K580	576	4401	0.0070438536696205405	0.008687335618076034	0.8108186421351278
C4	M480	2424	4401	0.029538741195182912	0.036566509922690685	0.8078086002091542
C4	M472	897	4401	0.010906612133605999	0.013533115485773491	0.8059202735003208
C4	N508	300	4401	0.0036355373778686664	0.0045269785606120985	0.8030825260584182
C4	N394	657	4401	0.007952738014087708	0.009914720650354666	0.802114178961081
C4	N832	489	4401	0.005907748239036582	0.007380250259026062	0.8004807468163282
C4	K219	1129	4401	0.013633265167007498	0.01703992986371244	0.8000775399927179
C4	H200	264	4401	0.003181095205635083	0.003985016338566988	0.7982640309020678
C4	M513	1585	4401	0.0190865712338105	0.023926038096756197	0.797732209429115
C4	M543	491	4401	0.005907748239036582	0.007412130389734598	0.7970378188730322
C4	R119	491	4401	0.005907748239036582	0.007412130389734598	0.7970378188730322
C4	M626	4440	4401	0.05339695523744604	0.06702797481469674	0.7966368577458209
C4	M479	531	4401	0.006362190411270166	0.00801785287319678	0.793503012825117
C4	R074	3460	4401	0.04135423767325608	0.05225153423129035	0.7914454241707505
C4	K802	2849	4401	0.033855941831401955	0.04303817645652347	0.7866490780714821
C4	A099	1702	4401	0.020222676664394455	0.025711325416434207	0.786527973056904
C4	F103	518	4401	0.006134969325153374	0.007826572088945565	0.7838641560356353
C4	N308	384	4401	0.0045444217223358325	0.005802183788953535	0.7832260899745561
C4	N393	827	4401	0.00977050670302204	0.012497011237746075	0.7818274719567444
C4	M791	636	4401	0.007498295841854124	0.009611859408623575	0.7801087722035133
C4	M819	1292	4401	0.01522381276982504	0.01952658005897824	0.7796456278489583
C4	K359	678	4401	0.007952738014087708	0.010249462022794293	0.7759176039094748
C4	M202	310	4401	0.0036355373778686664	0.004686379214154778	0.7757667938795605
C4	M239	1105	4401	0.012951601908657124	0.016705188491272813	0.7753041466980961
C4	L029	622	4401	0.007271074755737333	0.009404638559018092	0.773137075934206
C4	E876	350	4401	0.00408997955010225	0.00529210169761696	0.7728459851676646
C4	L024	953	4401	0.01113383321972279	0.01440981908025823	0.7726560033620676
C4	M069	662	4401	0.007725516927970915	0.010010361042480273	0.7717520771914895
C4	R100	2884	4401	0.03362872074528516	0.04361201880927712	0.7710883757147166
C4	E785	5002	4401	0.05816859804589866	0.0756515501713557	0.7689016010133697
C4	M546	977	4401	0.011361054305839582	0.014776440583406393	0.7688627204712472
C4	K210	1564	4401	0.01817768688934333	0.02365505698573364	0.7684482392203192
C4	L400	319	4401	0.0036355373778686664	0.00482983980234319	0.7527242158435339
C4	R520	380	4401	0.004317200636219041	0.005754363592890731	0.7502481493440486
C4	H663	281	4401	0.003181095205635083	0.004255997449589544	0.7474382311817113
C4	R101	829	4401	0.009316064530788457	0.012560771499163147	0.741679325303317
C4	G431	284	4401	0.003181095205635083	0.004303817645652347	0.7391333619463589
C4	E117	980	4401	0.010906612133605999	0.014856140910177732	0.7341484036499704
C4	C509	1103	4401	0.012269938650306749	0.016721128556627083	0.7337984759075251
C4	E114	881	4401	0.00977050670302204	0.013357774766876544	0.7314471814010592
C4	A499	492	4401	0.0054533060668029995	0.007459950585797402	0.7310110173095858
C4	M059	682	4401	0.007498295841854124	0.0103451024149199	0.7248160086883182
C4	K602	352	4401	0.0038627584639854577	0.005339921893679764	0.7233735887705305
C4	D259	954	4401	0.010452169961372415	0.014473579341675301	0.7221551569677296
C4	E109	2680	4401	0.02931152010906612	0.040663106718737546	0.72083818661006
C4	H431	334	4401	0.0036355373778686664	0.005068940782657209	0.7172183566056314
C4	M545	3534	4401	0.03749147920927062	0.05370208017852873	0.6981383045988698
C4	K566	260	4401	0.0027266530334014998	0.003953136207858452	0.6897442663324318
C4	M503	520	4401	0.0054533060668029995	0.007906272415716904	0.6897442663324318
C4	M653	738	4401	0.007725516927970915	0.01122180600940464	0.6884379324946809
C4	L089	1001	4401	0.010452169961372415	0.015222762413325895	0.6866145366771711
C4	G989	283	4401	0.002953874119518291	0.004303817645652347	0.6863381218073333
C4	F172	349	4401	0.0036355373778686664	0.005308041762971228	0.6849112234251975
C4	R108	3700	4401	0.038400363553737785	0.05628437076592014	0.6822562468263211
C4	J330	351	4401	0.0036355373778686664	0.005339921893679764	0.6808222011957934
C4	E782	507	4401	0.005226084980686207	0.007714991631465689	0.6773934736846059
C4	N319	265	4401	0.0027266530334014998	0.004032836534629792	0.6761129567211188
C4	E162	510	4401	0.005226084980686207	0.0077628118275284924	0.6732206186105734
C4	M548	781	4401	0.007952738014087708	0.011891288754283892	0.6687868891605796
C4	M544	1209	4401	0.012269938650306749	0.018410775484179485	0.6664542001965315
C4	K920	428	4401	0.004317200636219041	0.0065194867298955924	0.662199466780444
C4	R064	542	4401	0.0054533060668029995	0.0082569538535108	0.6604501083028691
C4	M539	274	4401	0.0027266530334014998	0.004176297122818203	0.6528877024826072
C4	M659	891	4401	0.008861622358554875	0.013580935681836296	0.6525045524224649
C4	M512	366	4401	0.0036355373778686664	0.005579022873993783	0.6516441068588309
C4	M790	552	4401	0.0054533060668029995	0.008416354507053478	0.6479415835244057
C4	F339	299	4401	0.002953874119518291	0.004558858691320634	0.6479415835244056
C4	L500	346	4401	0.0034083162917518746	0.005276161632262692	0.6459840560817337
C4	H838	254	4401	0.002499431947284708	0.0038734358810871123	0.6452751572547579
C4	N200	1391	4401	0.013633265167007498	0.021216226986530643	0.6425866944043692
C4	H109	465	4401	0.0045444217223358325	0.007093329082649239	0.6406613410128954
C4	N639	773	4401	0.007498295841854124	0.011795648362158285	0.6356832292415114
C4	M234	258	4401	0.002499431947284708	0.003937196142504184	0.634825357137272
C4	N209	520	4401	0.004998863894569416	0.00793815254642544	0.6297263582847638
C4	N484	456	4401	0.004317200636219041	0.006965808559815095	0.6197702103276924
C4	M255	842	4401	0.007952738014087708	0.012863632740894238	0.6182342246763226
C4	E148	483	4401	0.0045444217223358325	0.007380250259026062	0.6157544206279448
C4	R519	1667	4401	0.015678254942058625	0.025472224436120187	0.6155039573154242
C4	C679	292	4401	0.0027266530334014998	0.004463218299195027	0.6109163501801539
C4	N924	561	4401	0.005226084980686207	0.008575755160596159	0.6094023071809465
C4	K610	708	4401	0.006589411497386958	0.01082330437554794	0.6088169812791911
C4	E112	761	4401	0.0070438536696205405	0.011636247708615606	0.6053372054296501
C4	M771	492	4401	0.0045444217223358325	0.007523710847214473	0.6040133405735985
C4	M224	423	4401	0.0038627584639854577	0.006471666533832789	0.5968722961530238
C4	E108	1073	4401	0.00977050670302204	0.01641826731489599	0.5950997456447453
C4	R238	254	4401	0.0022722108611679163	0.0038893759464413806	0.5842096244892181
C4	E113	720	4401	0.006362190411270166	0.011030525225153423	0.5767803691488929
C4	J451	417	4401	0.0036355373778686664	0.006391966207061449	0.5687666768094533
C4	G510	365	4401	0.003181095205635083	0.005594962939348051	0.5685641245741223
C4	M519	604	4401	0.005226084980686207	0.009261177970829681	0.5643002431382946
C4	H659	368	4401	0.003181095205635083	0.0056427831354108554	0.5637457845353585
C4	N921	875	4401	0.007498295841854124	0.013421535028293616	0.55867647225501
C4	M060	398	4401	0.0034083162917518746	0.006105045030684626	0.5582786489896967
C4	L022	506	4401	0.004317200636219041	0.0077628118275284924	0.556138771895691
C4	J450	401	4401	0.0034083162917518746	0.006152865226747429	0.5539396957592069
C4	M501	910	4401	0.007725516927970915	0.013963497250338727	0.5532651877582824
C4	G430	351	4401	0.002953874119518291	0.005387742089742568	0.5482582629821894
C4	N201	1381	4401	0.011588275391956374	0.021200286921176377	0.546609365950664
C4	M511	3357	4401	0.027039309247898206	0.05161393161711963	0.5238761784023762
C4	R102	566	4401	0.0045444217223358325	0.008703275683430302	0.5221507266497042
C4	R522	1177	4401	0.009316064530788457	0.018107914242448394	0.5144747432561741
C4	E104	434	4401	0.0034083162917518746	0.006678887383438272	0.5103119870239948
C4	A630	320	4401	0.002499431947284708	0.004925480194468797	0.5074493955110232
C4	F171	938	4401	0.007271074755737333	0.014441699210966765	0.5034777867562711
C4	G442	667	4401	0.004998863894569416	0.010281342153502829	0.4862073277919571
C4	E102	377	4401	0.0027266530334014998	0.005818123854307803	0.4686481590423098
C4	N920	948	4401	0.006816632583503749	0.01463297999521798	0.46584035416787334
C4	R103	488	4401	0.0034083162917518746	0.007539650912568741	0.4520522675751667
C4	J039	402	4401	0.0027266530334014998	0.006216625488164502	0.4386066103857515
C4	H360	1467	4401	0.00977050670302204	0.022698653064477565	0.4304443384930391
C4	G439	463	4401	0.002953874119518291	0.007173029409420578	0.4118028730844
C4	M235	269	4401	0.0015905476028175414	0.004176297122818203	0.38085115978152084
C4	E107	583	4401	0.0034083162917518746	0.009053957121224197	0.37644493408988355
C4	K801	411	4401	0.0022722108611679163	0.006391966207061449	0.35547917300590826
C4	E103	576	4401	0.0027266530334014998	0.008990196859807125	0.3032918050539771
C4	E105	416	4401	0.0018177686889343332	0.0065035466645413246	0.279504212500724
C4	J350	315	4401	0.0013633265167007499	0.004925480194468797	0.276790579369649
C4	N180	454	4401	0.0018177686889343332	0.007109269148003507	0.25568995224281477
C5	E119	7551	4290	0.9468531468531468	0.055516659771504946	17.055297468367115
C5	E113	720	4290	0.08065268065268065	0.005951054959742863	13.552669433952858
C5	E114	881	4290	0.08834498834498834	0.007987779651847373	11.060018202249276
C5	E149	958	4290	0.09487179487179487	0.00876746332304363	10.820894411094049
C5	E117	980	4290	0.0958041958041958	0.009053877732870827	10.581565007927047
C5	E118	2669	4290	0.2512820512820513	0.02531585144639277	9.92587793518026
C5	H360	1467	4290	0.13706293706293707	0.013986570346561436	9.799610173671608
C5	E112	761	4290	0.06993006993006994	0.0073353912739076476	9.533243329338774
C5	E148	483	4290	0.04428904428904429	0.004662190115520479	9.499622107130639
C5	E115	551	4290	0.048484848484848485	0.005457785698373803	8.883611626468769
C5	E116	477	4290	0.040326340326340325	0.00483722114374821	8.336674947859159
C5	E109	2680	4290	0.1780885780885781	0.030487222734939375	5.841416899036941
C5	E108	1073	4290	0.06853146853146853	0.012395379180854788	5.528791619163892
C5	E782	507	4290	0.029603729603729603	0.006046526429685262	4.895989449147344
C5	L979	605	4290	0.034731934731934734	0.007255831715622315	4.786761338077128
C5	E660	2545	4290	0.13426573426573427	0.0313305540527639	4.2854567474171334
C5	E105	416	4290	0.02191142191142191	0.0051236355535754065	4.276537954798824
C5	E669	2114	4290	0.10722610722610723	0.02631830188078796	4.074203104432851
C5	I119	534	4290	0.02634032634032634	0.006698914807624988	3.9320288579195943
C5	L984	299	4290	0.014685314685314685	0.0037552111510676892	3.9106495199715536
C5	E162	510	4290	0.023543123543123542	0.00650797186774019	3.6175822547460688
C5	H431	334	4290	0.015151515151515152	0.004280304235750883	3.5398220119409713
C5	L022	506	4290	0.020512820512820513	0.0066511790726537885	3.084087841982579
C5	L029	622	4290	0.02470862470862471	0.008210546415046304	3.009376411701993
C5	E789	417	4290	0.016083916083916083	0.005537345256659135	2.9046258339361786
C5	N484	456	4290	0.017482517482517484	0.006062438341342329	2.8837435530348916
C5	N479	462	4290	0.017482517482517484	0.006157909811284727	2.839034350662258
C5	L024	953	4290	0.035431235431235435	0.012745441237310251	2.7799143844087664
C5	L030	685	4290	0.025174825174825177	0.00918117302612736	2.7420053083831246
C5	E104	434	4290	0.015617715617715617	0.005839671578143398	2.674416773054375
C5	E107	583	4290	0.019580419580419582	0.007940043916876173	2.4660341662345675
C5	G510	365	4290	0.011421911421911422	0.0050281640836330075	2.271586851966599
C5	I110	273	4290	0.008391608391608392	0.003771123062724756	2.2252279366203416
C5	R671	327	4290	0.010023310023310023	0.00451898291060688	2.21804556945402
C5	I159	414	4290	0.012354312354312355	0.005744200108200999	2.1507454687510092
C5	D509	459	4290	0.01351981351981352	0.006380676574483659	2.118868330339652
C5	H609	256	4290	0.007459207459207459	0.0035642682111828917	2.092773892773893
C5	E102	377	4290	0.010722610722610723	0.005266842758489005	2.0358706751456
C5	I441	269	4290	0.007459207459207459	0.003771123062724756	1.9779803881069704
C5	I830	293	4290	0.007925407925407926	0.004121185119180218	1.9230895230895233
C5	E869	1033	4290	0.02773892773892774	0.014543487254558762	1.9073092480094669
C5	R238	254	4290	0.00675990675990676	0.003580180122839958	1.8881471121471123
C5	M109	547	4290	0.014452214452214453	0.007717277153677243	1.8727090092038547
C5	R520	380	4290	0.010023310023310023	0.005362314228431404	1.8692134769286104
C5	K610	708	4290	0.018648018648018648	0.00999268052063775	1.8661678024735349
C5	D649	1637	4290	0.042890442890442894	0.023120007637717595	1.8551223495476765
C5	M750	605	4290	0.015617715617715617	0.008560608471501766	1.8243698061541929
C5	R119	491	4290	0.012587412587412588	0.006953505394138052	1.8102254724680356
C5	A499	492	4290	0.012587412587412588	0.006969417305795118	1.806092537599387
C5	H350	548	4290	0.013986013986013986	0.007765012888648442	1.8011578585349077
C5	J039	402	4290	0.010256410256410256	0.0056964643732297995	1.8004870362412262
C5	E785	5002	4290	0.12307692307692308	0.07118989275371543	1.7288538908565732
C5	A469	1352	4290	0.0331002331002331	0.01925341310505044	1.7191878094357433
C5	E103	576	4290	0.013986013986013986	0.008210546415046304	1.7034206103973546
C5	H579	377	4290	0.00909090909090909	0.00537822614008847	1.6903173749327596
C5	E780	12780	4290	0.30815850815850815	0.18231868376666774	1.6902190263335313
C5	I109	24818	4290	0.5962703962703962	0.3541991534862998	1.6834325841873012
C5	I693	467	4290	0.011188811188811189	0.006667090984310855	1.678214863895055
C5	M100	691	4290	0.01655011655011655	0.009865385227381217	1.6775945559816527
C5	I694	1733	4290	0.041025641025641026	0.02477484645005251	1.6559392651878202
C5	J180	257	4290	0.006060606060606061	0.003675651592782357	1.648852157943067
C5	H348	337	4290	0.007925407925407926	0.004821309232091143	1.643828998284444
C5	H260	486	4290	0.011421911421911422	0.006953505394138052	1.6426120027950692
C5	M199	1052	4290	0.02470862470862471	0.01505266842758489	1.6414780427465419
C5	N189	1094	4290	0.02564102564102564	0.015657321070553416	1.6376381071503023
C5	H659	368	4290	0.008624708624708625	0.005266842758489005	1.6375481517475476
C5	E876	350	4290	0.008158508158508158	0.005012252171975941	1.6277130277130276
C5	A084	361	4290	0.008391608391608392	0.005171371288546606	1.6227046799354492
C5	N308	384	4290	0.008857808857808859	0.0055055214333450024	1.6088955360631663
C5	M653	738	4290	0.017016317016317017	0.010581421251949209	1.608131517605202
C5	I442	668	4290	0.015151515151515152	0.009594882729211088	1.5791245791245792
C5	L089	1001	4290	0.02261072261072261	0.014384368137988098	1.5718954349485323
C5	N390	1219	4290	0.027505827505827505	0.017519014734430193	1.5700556180120213
C5	K259	510	4290	0.011421911421911422	0.0073353912739076476	1.5570964104586664
C5	K859	648	4290	0.014452214452214453	0.009324380231040957	1.5499383437949992
C5	I959	283	4290	0.006293706293706294	0.004073449384209019	1.5450557255244757
C5	I709	433	4290	0.009557109557109558	0.00623746936957006	1.5322094572094573
C5	H838	254	4290	0.005594405594405594	0.0036597396811252902	1.5286348434174521
C5	K921	287	4290	0.006293706293706294	0.004137097030837285	1.5212856374394836
C5	J181	298	4290	0.006526806526806527	0.00429621614740795	1.5191988258654925
C5	D179	257	4290	0.005594405594405594	0.0037074754160964897	1.508952849725382
C5	G629	664	4290	0.014452214452214453	0.00957897081755402	1.5087439692090856
C5	E052	322	4290	0.006993006993006993	0.0046462782038634125	1.5050771146661557
C5	R329	1028	4290	0.022144522144522144	0.014845813576043025	1.4916341250746397
C5	K529	882	4290	0.01888111888111888	0.012745441237310251	1.4814017443230927
C5	K269	360	4290	0.007692307692307693	0.005203195111860739	1.4783815572806398
C5	H200	264	4290	0.005594405594405594	0.0038188587976959554	1.464941724941725
C5	R570	320	4290	0.00675990675990676	0.004630366292206345	1.459907560938489
C5	K297	1377	4290	0.028904428904428906	0.0199376253063043	1.4497428084020265
C5	I649	2991	4290	0.06270396270396271	0.04331222353053496	1.4477197796080972
C5	N309	834	4290	0.017482517482517484	0.012077140947713458	1.4475708744483449
C5	N300	2261	4290	0.04731934731934732	0.03274671419024282	1.4450105450105448
C5	K800	468	4290	0.009790209790209791	0.006778474365910321	1.4443087429002923
C5	E039	1275	4290	0.026573426573426574	0.018473729433854183	1.4384440710022106
C5	K590	1792	4290	0.03706293706293706	0.02598415173598956	1.4263670193860027
C5	J960	837	4290	0.01724941724941725	0.012140788594341725	1.4207822758281474
C5	K429	896	4290	0.018414918414918414	0.013000031823823314	1.4165287181199053
C5	H401	388	4290	0.007925407925407926	0.005632816726601534	1.407006176497702
C5	I639	1989	4290	0.04055944055944056	0.02888011965757566	1.4044069429193395
C5	D629	333	4290	0.00675990675990676	0.00483722114374821	1.3974773033983563
C5	F339	299	4290	0.006060606060606061	0.004343951882379149	1.3951825951825951
C5	M791	636	4290	0.01282051282051282	0.009244820672755625	1.3867778807537843
C5	M139	488	4290	0.009790209790209791	0.00709671259905165	1.3795415346984854
C5	F172	349	4290	0.006993006993006993	0.005075899818604207	1.3776881425784246
C5	A099	1702	4290	0.034032634032634033	0.024758934538395443	1.3745597162049605
C5	K805	1027	4290	0.020512820512820513	0.014941285045985424	1.37289533327872
C5	G473	1897	4290	0.03776223776223776	0.027607166725010342	1.3678418411559623
C5	M234	258	4290	0.005128205128205128	0.0037552111510676892	1.3656236418948284
C5	C189	305	4290	0.006060606060606061	0.004439423352321548	1.3651786684044747
C5	K602	352	4290	0.006993006993006993	0.0051236355535754065	1.3648525387655823
C5	N179	377	4290	0.007459207459207459	0.005489609521687935	1.3587865274821798
C5	I702	2251	4290	0.04452214452214452	0.03277853801355695	1.3582712109896575
C5	A419	968	4290	0.019114219114219115	0.014097953728160901	1.3558151404652534
C5	L400	319	4290	0.006293706293706294	0.0046462782038634125	1.3545694031995401
C5	K603	289	4290	0.005594405594405594	0.004216656589122617	1.3267396754189207
C5	N950	699	4290	0.01351981351981352	0.010199535372179614	1.3255322940190335
C5	M353	627	4290	0.012121212121212121	0.009149349202813226	1.3248168642951252
C5	R539	1281	4290	0.02470862470862471	0.018696496197053113	1.3215644497346626
C5	K299	544	4290	0.01048951048951049	0.007940043916876173	1.3210897319113752
C5	R509	907	4290	0.017482517482517484	0.013238710498679312	1.3205604491662184
C5	R670	750	4290	0.014452214452214453	0.010947395220061738	1.32015097305795
C5	I802	280	4290	0.005361305361305362	0.004089361295866086	1.311037341387536
C5	M548	781	4290	0.014918414918414918	0.011408840658116665	1.3076188339786667
C5	I501	1502	4290	0.028671328671328673	0.021942526175094675	1.306655780767456
C5	R568	477	4290	0.00909090909090909	0.006969417305795118	1.3044001660440017
C5	H109	465	4290	0.008857808857808859	0.006794386277567387	1.3036952118919334
C5	I500	2327	4290	0.04428904428904429	0.034003755211151065	1.302475094707196
C5	M626	4440	4290	0.08438228438228439	0.0648887757375171	1.3004141844749988
C5	I739	2027	4290	0.038461538461538464	0.029627979505457785	1.298149219201851
C5	H819	482	4290	0.00909090909090909	0.007048976864080451	1.289677816540119
C5	J819	545	4290	0.010256410256410256	0.007971867740190307	1.2865755668150876
C5	F419	335	4290	0.006293706293706294	0.004900868790376476	1.2842021614748889
C5	K439	981	4290	0.018414918414918414	0.014352544314673966	1.2830420872549475
C5	N199	711	4290	0.013286713286713287	0.010406390223721479	1.2767840721969161
C5	R429	2246	4290	0.04195804195804196	0.03287400948349935	1.2763287051767207
C5	F171	938	4290	0.017482517482517484	0.013731979760048372	1.27312432642676
C5	H023	363	4290	0.00675990675990676	0.0053145784934602045	1.2719553899194618
C5	N109	555	4290	0.010256410256410256	0.008130986856760971	1.2613979627678258
C5	K810	505	4290	0.009324009324009324	0.007399038920535913	1.2601649246810538
C5	J370	343	4290	0.006293706293706294	0.0050281640836330075	1.2516907143489424
C5	I509	6160	4290	0.11282051282051282	0.09031601056550934	1.2491751142913934
C5	M255	842	4290	0.015384615384615385	0.012347643445883589	1.2459555908009516
C5	K253	282	4290	0.005128205128205128	0.004137097030837285	1.2395660749506903
C5	H908	631	4290	0.011421911421911422	0.00926073258441269	1.2333701807928614
C5	N394	657	4290	0.011888111888111888	0.009642618464182287	1.232871748713333
C5	M751	1428	4290	0.02564102564102564	0.02097189956401362	1.2226372514688144
C5	K309	2325	4290	0.041724941724941726	0.034146962416064665	1.221922501232846
C5	G560	2070	4290	0.03706293706293706	0.030407663176654044	1.2188683111760035
C5	M170	2145	4290	0.03822843822843823	0.031521496992648695	1.2127735633035988
C5	E871	393	4290	0.006993006993006993	0.005776023931515132	1.2106956404477065
C5	J209	527	4290	0.009324009324009324	0.007749100976991376	1.203237556420308
C5	R139	422	4290	0.007459207459207459	0.006205645546255927	1.2020034666188513
C5	H250	1232	4290	0.021678321678321677	0.01812366737739872	1.1961332784862198
C5	K801	411	4290	0.0072261072261072265	0.006046526429685262	1.1950840387682493
C5	M179	2242	4290	0.03939393939393939	0.032985392865098814	1.1942843777865484
C5	N393	827	4290	0.014452214452214453	0.012172612417655857	1.1872730319789144
C5	N924	561	4290	0.009790209790209791	0.008258282150017502	1.1855019739412804
C5	K580	576	4290	0.010023310023310023	0.008481048913216434	1.1818479206846935
C5	R100	2884	4290	0.049883449883449886	0.0424848041243675	1.1741480492042289
C5	H330	418	4290	0.0072261072261072265	0.006157909811284727	1.1734675316070666
C5	H259	5764	4290	0.0993006993006993	0.08493778442542087	1.1690992409613616
C5	M198	312	4290	0.005361305361305362	0.004598542468892213	1.1658705769432414
C5	J159	1222	4290	0.02097902097902098	0.018012283995799256	1.1647063184165658
C5	F329	816	4290	0.013986013986013986	0.01202940521274226	1.1626521626521626
C5	K210	1564	4290	0.026806526806526808	0.02305635999108933	1.1626521626521626
C5	J189	5496	4290	0.09417249417249417	0.08102345415778252	1.1622868359710463
C5	J969	681	4290	0.011655011655011656	0.010040416255608949	1.160809607719275
C5	E059	355	4290	0.006060606060606061	0.005235018935174872	1.157704706640877
C5	G969	710	4290	0.012121212121212121	0.010470037870349743	1.157704706640877
C5	E041	369	4290	0.006293706293706294	0.005441873786716736	1.1565329407434672
C5	M771	492	4290	0.008391608391608392	0.007255831715622315	1.156532940743467
C5	H353	1743	4290	0.029603729603729603	0.025713649237819432	1.1512846476955387
C5	K591	316	4290	0.005361305361305362	0.004662190115520479	1.1499542550737092
C5	D239	262	4290	0.004428904428904429	0.0038665945326671544	1.1454276861684272
C5	H103	1076	4290	0.01818181818181818	0.015880087833752346	1.1449444343231918
C5	K920	428	4290	0.0072261072261072265	0.006317028927855393	1.1439091554960572
C5	M029	304	4290	0.005128205128205128	0.004487159087292747	1.1428623386070196
C5	C209	318	4290	0.005361305361305362	0.004694013938834612	1.142157955039311
C5	M796	3274	4290	0.05501165501165501	0.048340387614167965	1.1380060799415639
C5	N319	265	4290	0.004428904428904429	0.003914330267638354	1.1314590558492998
C5	K802	2849	4290	0.04755244755244755	0.04208700633294084	1.1298605364389864
C5	I480	364	4290	0.006060606060606061	0.00537822614008847	1.126878249955173
C5	M161	1974	4290	0.032867132867132866	0.02916653406740286	1.126878249955173
C5	K519	435	4290	0.0072261072261072265	0.006428412309454858	1.124088947356274
C5	R108	3700	4290	0.06130536130536131	0.05468924036533749	1.1209766472495597
C5	R001	394	4290	0.006526806526806527	0.005823759666486332	1.1207204453106092
C5	M790	552	4290	0.00909090909090909	0.008162810680075103	1.113698387382598
C5	M171	2940	4290	0.04825174825174825	0.04348725455876269	1.1095606917780354
C5	D125	682	4290	0.011188811188811189	0.010088151990580147	1.1091041450662902
C5	M706	313	4290	0.005128205128205128	0.004630366292206345	1.107516080711957
C5	K589	784	4290	0.01282051282051282	0.011599783598001463	1.1052372410397102
C5	J429	714	4290	0.011655011655011656	0.010565509340292142	1.1031187687814195
C5	R339	1530	4290	0.024941724941724943	0.022642650288005602	1.1015373476371368
C5	M478	630	4290	0.010256410256410256	0.009324380231040957	1.0999562439835477
C5	J450	401	4290	0.006526806526806527	0.005935143048085797	1.0996881581331983
C5	D171	344	4290	0.005594405594405594	0.005091811730261273	1.0987062937062937
C5	G562	416	4290	0.00675990675990676	0.006157909811284727	1.0977599489227396
C5	L500	346	4290	0.005594405594405594	0.0051236355535754065	1.0918820310124657
C5	R060	4175	4290	0.06736596736596737	0.06183368869936034	1.0894702998151276
C5	R104	391	4290	0.006293706293706294	0.0057919358431721985	1.0866325981710598
C5	N817	681	4290	0.010955710955710955	0.010088151990580147	1.0859978087107425
C5	C443	522	4290	0.008391608391608392	0.007733189065334309	1.085142018475352
C5	H818	568	4290	0.00909090909090909	0.008417401266588168	1.080013748066678
C5	N921	875	4290	0.013986013986013986	0.012968208000509181	1.0784847054785704
C5	F100	1212	4290	0.01934731934731935	0.017964548260828057	1.0769722158561839
C5	H521	366	4290	0.005827505827505828	0.00542596187505967	1.0740041971713528
C5	K650	264	4290	0.004195804195804196	0.003914330267638354	1.0719085792256524
C5	I420	706	4290	0.011188811188811189	0.010470037870349743	1.0686504984377325
C5	J849	265	4290	0.004195804195804196	0.003930242179295421	1.067568868378585
C5	M545	3534	4290	0.05571095571095571	0.05242974891003405	1.0625829203674424
C5	N133	267	4290	0.004195804195804196	0.003962066002609553	1.0589940180301627
C5	R559	3921	4290	0.06153846153846154	0.05818986092989212	1.0575461180875456
C5	R391	2230	4290	0.03496503496503497	0.03309677624669828	1.0564483593329748
C5	K209	849	4290	0.013286713286713287	0.012602234032396652	1.0543141202232111
C5	M431	583	4290	0.00909090909090909	0.008656079941444164	1.0502339572192514
C5	K053	360	4290	0.005594405594405594	0.005346402316774337	1.0463869463869464
C5	D126	1081	4290	0.016783216783216783	0.016055118861980078	1.0453498929217462
C5	M759	916	4290	0.01421911421911422	0.01360468446679184	1.0451631020052072
C5	K295	361	4290	0.005594405594405594	0.005362314228431404	1.0432819406113174
C5	L309	423	4290	0.006526806526806527	0.00628520510454126	1.0384397037561595
C5	R065	983	4290	0.015151515151515152	0.014607134901187029	1.0372681058955568
C5	K045	333	4290	0.005128205128205128	0.004948604525347676	1.036293181630802
C5	H264	1015	4290	0.015617715617715617	0.015084492250899023	1.0353491093997422
C5	R519	1667	4290	0.02564102564102564	0.02477484645005251	1.0349620407423876
C5	R529	1170	4290	0.017948717948717947	0.017391719441173664	1.0320266497759634
C5	C187	289	4290	0.004428904428904429	0.00429621614740795	1.0308849175515842
C5	M720	1004	4290	0.015384615384615385	0.014925373134328358	1.0307692307692309
C5	I652	563	4290	0.008624708624708625	0.00836966553161697	1.0304723160236469
C5	M169	1539	4290	0.023543123543123542	0.0228813289628616	1.0289229083387637
C5	M191	474	4290	0.0072261072261072265	0.007048976864080451	1.025128520839582
C5	G409	841	4290	0.01282051282051282	0.012506762562454253	1.0250864487505709
C5	N459	612	4290	0.009324009324009324	0.009101613467842027	1.0244347726865208
C5	H438	291	4290	0.004428904428904429	0.004328039970722082	1.023304881393117
C5	J909	291	4290	0.004428904428904429	0.004328039970722082	1.023304881393117
C5	K922	322	4290	0.0048951048951048955	0.00478948540877701	1.022052366238413
C5	I849	1366	4290	0.020745920745920746	0.020319511186073894	1.0209852272499103
C5	R101	829	4290	0.012587412587412588	0.012331731534226523	1.0207335889916536
C5	F102	1189	4290	0.017948717948717947	0.017694045762657925	1.0143931009038922
C5	I429	479	4290	0.0072261072261072265	0.007128536422365783	1.0136873543123543
C5	N811	974	4290	0.014685314685314685	0.014495751519587563	1.013077153362554
C5	F101	1115	4290	0.016783216783216783	0.01659612385832034	1.0112732904679214
C5	M544	1209	4290	0.01818181818181818	0.01799637208414219	1.0103046378908447
C5	R059	2698	4290	0.04055944055944056	0.040161665022435795	1.0099043587157692
C5	I350	2664	4290	0.03986013986013986	0.03966839576106673	1.0048336741477535
C5	M754	2057	4290	0.03076923076923077	0.030630429939852974	1.0045314685314686
C5	N840	546	4290	0.008158508158508158	0.008130986856760971	1.0033847431107705
C5	K573	2015	4290	0.03006993006993007	0.03000986538522738	1.0020014979718055
C5	M795	848	4290	0.012587412587412588	0.012634057855710786	0.9963079741417273
C5	H938	1116	4290	0.01655011655011655	0.01662794768163447	0.9953192580943777
C5	G989	283	4290	0.004195804195804196	0.004216656589122617	0.9950547565641905
C5	E042	598	4290	0.008857808857808859	0.008910670527957229	0.9940675990675991
C5	M472	897	4290	0.013286713286713287	0.013366005791935844	0.9940675990675991
C5	M779	268	4290	0.003962703962703963	0.003993889825923687	0.9921916065342361
C5	K359	678	4290	0.010023310023310023	0.010104063902237215	0.9920077822440027
C5	G459	2066	4290	0.030536130536130537	0.03078954905642364	0.991769333164682
C5	M159	347	4290	0.005128205128205128	0.005171371288546606	0.9916528599605523
C5	R074	3460	4290	0.05104895104895105	0.051570505680552464	0.9898865713120572
C5	N920	948	4290	0.013986013986013986	0.014129777551475034	0.9898254898254899
C5	J448	396	4290	0.005827505827505828	0.005903319224771664	0.987157496591459
C5	G442	667	4290	0.009790209790209791	0.00994494478566655	0.9844408391608392
C5	R522	1177	4290	0.01724941724941725	0.01755083855774433	0.9828258172773131
C5	R072	367	4290	0.005361305361305362	0.005473697610030869	0.979466850978479
C5	R319	3787	4290	0.05524475524475524	0.056487286382586	0.9780033487639122
C5	J449	4621	4290	0.06736596736596737	0.06893040129841199	0.977304151680883
C5	K298	256	4290	0.0037296037296037296	0.0038188587976959554	0.9766278166278166
C5	M546	977	4290	0.01421911421911422	0.014575311077872896	0.9755616290550788
C5	M160	1394	4290	0.02027972027972028	0.02079686853578589	0.9751333593720739
C5	R073	2009	4290	0.029137529137529136	0.02997804156191325	0.9719623971216327
C5	B349	405	4290	0.005827505827505828	0.006046526429685262	0.963777450619556
C5	I803	1509	4290	0.021678321678321677	0.022531266906406135	0.9621439295168108
C5	N209	520	4290	0.007459207459207459	0.007765012888648442	0.9606175245519508
C5	R103	488	4290	0.006993006993006993	0.007287655538936448	0.959568815464012
C5	R079	5863	4290	0.08391608391608392	0.08756324984883684	0.9583482118463038
C5	R298	1366	4290	0.01934731934731935	0.020414982656016295	0.9477019732670551
C5	J459	2487	4290	0.0351981351981352	0.0371702256309073	0.9469443513107897
C5	N200	1391	4290	0.019580419580419582	0.02079686853578589	0.9415080711178645
C5	D259	954	4290	0.013286713286713287	0.014272984756388633	0.9308994238760125
C5	I269	922	4290	0.01282051282051282	0.013795627406676638	0.9293171265489605
C5	M503	520	4290	0.0072261072261072265	0.007780924800305508	0.9286951630509914
C5	M659	891	4290	0.012354312354312355	0.01333418196862171	0.9265144561087283
C5	I800	320	4290	0.004428904428904429	0.00478948540877701	0.9247140456442784
C5	K250	337	4290	0.004662004662004662	0.005044075995290074	0.9242534542219085
C5	R919	1471	4290	0.02027972027972028	0.02202208573338001	0.9208809976151016
C5	M224	423	4290	0.005827505827505828	0.006332940839512459	0.920189525717164
C5	K449	1609	4290	0.022144522144522144	0.02409063424879865	0.9192170665090084
C5	H251	339	4290	0.004662004662004662	0.005075899818604207	0.9184587617189498
C5	H809	374	4290	0.005128205128205128	0.0056009929032874006	0.9155885780885782
C5	R040	1768	4290	0.024242424242424242	0.026477420997358624	0.9155885780885781
C5	H113	409	4290	0.005594405594405594	0.006126085987970595	0.9132104259376986
C5	M232	2404	4290	0.032867132867132866	0.03600865607994144	0.9127564437330234
C5	K219	1129	4290	0.015384615384615385	0.016914362091461667	0.9095593024097258
C5	I714	517	4290	0.006993006993006993	0.007749100976991376	0.9024281673152309
C5	K566	260	4290	0.0034965034965034965	0.0038984183559812877	0.8969030969030969
C5	I519	435	4290	0.005827505827505828	0.006523883779397257	0.8932571493547103
C5	M702	540	4290	0.0072261072261072265	0.008099163033446839	0.8922041939723668
C5	H919	4610	4290	0.06130536130536131	0.06916907997326799	0.8863116486304893
C5	R042	579	4290	0.007692307692307693	0.008687903764758299	0.8854043392504931
C5	H663	281	4290	0.0037296037296037296	0.004216656589122617	0.8844931169459471
C5	M674	707	4290	0.009324009324009324	0.010613245075263343	0.8785257720789954
C5	K567	372	4290	0.0048951048951048955	0.005585080991630334	0.8764608610762458
C5	R002	691	4290	0.00909090909090909	0.010374566400407344	0.8762688232013386
C5	G439	463	4290	0.006060606060606061	0.006953505394138052	0.8715900422994245
C5	M766	339	4290	0.004428904428904429	0.005091811730261273	0.8698091491841493
C5	I472	752	4290	0.009790209790209791	0.0112974572765172	0.8665852457401755
C5	N359	253	4290	0.0032634032634032634	0.0038029468860388887	0.8581248597985
C5	J451	417	4290	0.005361305361305362	0.006269293192884193	0.8551690272502456
C5	E050	545	4290	0.006993006993006993	0.008194634503389238	0.8533641116165388
C5	N201	1381	4290	0.017715617715617717	0.020765044712471755	0.8531461386633802
C5	K625	1203	4290	0.015384615384615385	0.018091843554084587	0.850361951153508
C5	I999	383	4290	0.0048951048951048955	0.005760112019858066	0.8498280724800062
C5	D251	256	4290	0.0032634032634032634	0.003850682621010088	0.8474869483133946
C5	M204	350	4290	0.004428904428904429	0.005266842758489005	0.8409031049514434
C5	J350	315	4290	0.003962703962703963	0.0047417496738058115	0.8357050108727961
C5	I829	297	4290	0.0037296037296037296	0.004471247175635681	0.8341305195397722
C5	J440	743	4290	0.009324009324009324	0.011186073894917735	0.8335372545898863
C5	J342	1097	4290	0.013752913752913752	0.016516564300035005	0.8326740055063755
C5	M190	837	4290	0.01048951048951049	0.012602234032396652	0.8323532528077984
C5	N832	489	4290	0.006060606060606061	0.00736721509722178	0.8226454610903855
C5	N639	773	4290	0.009557109557109558	0.011647519332972664	0.8205274688881247
C5	J441	1678	4290	0.020745920745920746	0.025284027623078638	0.8205148742593676
C5	K510	283	4290	0.0034965034965034965	0.0042643923240938165	0.8199300699300699
C5	D279	435	4290	0.005361305361305362	0.0065557076027113895	0.8178072736325165
C5	M479	531	4290	0.006526806526806527	0.00800369156350444	0.8154745188542405
C5	N629	571	4290	0.006993006993006993	0.008608344206472966	0.8123521580083503
C5	R590	305	4290	0.0037296037296037296	0.004598542468892213	0.81104040135182
C5	D128	574	4290	0.006993006993006993	0.008656079941444164	0.8078722747840396
C5	M809	290	4290	0.0034965034965034965	0.004375775705693282	0.7990591226954864
C5	M501	910	4290	0.010955710955710955	0.013731979760048372	0.7978245778941028
C5	C679	292	4290	0.0034965034965034965	0.004407599529007415	0.7932897427482265
C5	G430	351	4290	0.004195804195804196	0.005298666581803137	0.7918603918603919
C5	J330	351	4290	0.004195804195804196	0.005298666581803137	0.7918603918603919
C5	M480	2424	4290	0.028671328671328673	0.03661330872290997	0.7830848855620693
C5	M549	1419	4290	0.016783216783216783	0.02143334500206855	0.7830423474076035
C5	H931	1228	4290	0.014452214452214453	0.018553288992139514	0.7789570064012604
C5	I340	971	4290	0.011421911421911422	0.014670782547815295	0.7785482052293332
C5	M060	398	4290	0.004662004662004662	0.00601470260637113	0.7751014417681084
C5	R091	418	4290	0.0048951048951048955	0.006317028927855393	0.7749062021102323
C5	I490	483	4290	0.005594405594405594	0.007303567450593514	0.7659826012767189
C5	H833	1412	4290	0.016317016317016316	0.021353785443783215	0.7641275763481427
C5	N409	3319	4290	0.037296037296037296	0.05026572892467301	0.7419774485301551
C5	M519	604	4290	0.00675990675990676	0.009149349202813226	0.7388401743184353
C5	R064	542	4290	0.006060606060606061	0.008210546415046304	0.7381489311721869
C5	D141	275	4290	0.0030303030303030303	0.004168920854151418	0.7268794818413139
C5	M059	682	4290	0.007459207459207459	0.010342742577093212	0.7212020799713107
C5	I460	1028	4290	0.011188811188811189	0.01559367342392515	0.7175224775224776
C5	N819	301	4290	0.0032634032634032634	0.00456671864557808	0.7146057194837683
C5	N180	454	4290	0.0048951048951048955	0.006889857747509786	0.7104798204105364
C5	H911	3527	4290	0.037995337995338	0.05352767081437164	0.7098261033457228
C5	R102	566	4290	0.006060606060606061	0.0085924322948159	0.7053423120089787
C5	H905	1160	4290	0.012354312354312355	0.017614486204372594	0.7013722802340688
C5	R634	285	4290	0.0030303030303030303	0.004328039970722082	0.7001559714795009
C5	H333	264	4290	0.002797202797202797	0.004009801737580753	0.6975912975912976
C5	M202	310	4290	0.0032634032634032634	0.004709925850491678	0.6928778428778428
C5	R194	333	4290	0.0034965034965034965	0.005059987906947141	0.6910102476140212
C5	M819	1292	4290	0.01351981351981352	0.019635298984820037	0.6885463537003246
C5	D249	758	4290	0.007925407925407926	0.011520224039716132	0.6879560586742908
C5	A630	320	4290	0.0032634032634032634	0.004869044967062343	0.670234776117129
C5	R490	415	4290	0.004195804195804196	0.006317028927855393	0.6642053160944849
C5	M513	1585	4290	0.015850815850815853	0.02413836998376985	0.6566647152013007
C5	J320	513	4290	0.005128205128205128	0.007812748623619642	0.656389367590997
C5	I839	1522	4290	0.015151515151515152	0.02318365528434586	0.6535429795553338
C5	I489	7075	4290	0.07016317016317017	0.10778728956496833	0.6509410380978141
C5	M239	1105	4290	0.010955710955710955	0.016834802533176336	0.6507775148606907
C5	C349	284	4290	0.002797202797202797	0.004328039970722082	0.6462978198272317
C5	G431	284	4290	0.002797202797202797	0.004328039970722082	0.6462978198272317
C5	M511	3357	4290	0.0324009324009324	0.05120453171243993	0.6327747040612174
C5	M512	366	4290	0.0034965034965034965	0.005585080991630334	0.6260434721973184
C5	M069	662	4290	0.006293706293706294	0.010104063902237215	0.6228886074555366
C5	N602	712	4290	0.00675990675990676	0.010867835661776406	0.6220103956560765
C5	M201	858	4290	0.007925407925407926	0.013111415205422779	0.6044662457283817
C5	I499	436	4290	0.003962703962703963	0.006667090984310855	0.5943677642961653
C5	I351	696	4290	0.006293706293706294	0.010645068898577475	0.5912320862993509
C5	M712	363	4290	0.0032634032634032634	0.005553257168316202	0.587655706280348
C5	J439	317	4290	0.002797202797202797	0.004853133055405277	0.5763705147311704
C5	I469	372	4290	0.0032634032634032634	0.0056964643732297995	0.5728822388040266
C5	M238	532	4290	0.004662004662004662	0.008146898768418037	0.5722428613053614
C5	C619	1173	4290	0.010256410256410256	0.017964548260828057	0.5709250300924348
C5	F103	518	4290	0.004428904428904429	0.007940043916876173	0.5577934423625808
C5	H810	300	4290	0.002564102564102564	0.004598542468892213	0.5575902759293763
C5	M543	491	4290	0.004195804195804196	0.007526334213792445	0.5574831088573161
C5	I493	575	4290	0.0048951048951048955	0.00881519905801483	0.5553028199237586
C5	N433	367	4290	0.0030303030303030303	0.005632816726601534	0.5379729498373567
C5	I471	1920	4290	0.015151515151515152	0.029516596123858322	0.5133218982275586
C5	L570	267	4290	0.002097902097902098	0.004105273207523152	0.5110261831192063
C5	R000	391	4290	0.0030303030303030303	0.00601470260637113	0.5038159371492704
C5	N434	294	4290	0.002097902097902098	0.004534894822263946	0.46261317629738685
C5	L905	295	4290	0.002097902097902098	0.0045508067339210135	0.4609956477089344
C5	I309	297	4290	0.002097902097902098	0.004582630557235146	0.4577942890442891
C5	N508	300	4290	0.002097902097902098	0.004630366292206345	0.45307476029125515
C5	C509	1103	4290	0.007692307692307693	0.017025745473061134	0.451804457225018
C5	I479	614	4290	0.004195804195804196	0.009483499347611623	0.44243206457971557
C5	M539	274	4290	0.0018648018648018648	0.004232568500779683	0.44058397742608274
C5	M235	269	4290	0.0016317016317016317	0.004168920854151418	0.3913966440683998
C5	K409	3787	4290	0.020745920745920746	0.05884224930783184	0.35256845191945246
C5	I491	273	4290	0.0013986013986013986	0.00424848041243675	0.32920038762735393
C5	K402	280	4290	0.0013986013986013986	0.0043598637940362155	0.32079015874636313
C5	I495	482	4290	0.002331002331002331	0.0075104223021353785	0.3103690095215519
C5	D303	600	4290	0.002564102564102564	0.009372115966012156	0.2735884375952288
C6	E780	12780	3589	0.8668152688771246	0.15215509780162714	5.696919008308474
C6	E785	5002	3589	0.1766508776818055	0.0687365257211198	2.5699709990947106
C6	I999	383	3589	0.010309278350515464	0.005444788896407383	1.8934211310410585
C6	I639	1989	3589	0.04402340484814712	0.028813319275496876	1.5278838382770097
C6	I652	563	3589	0.011423794928949568	0.008214392496892065	1.3907047822796132
C6	G459	2066	3589	0.041794371691278906	0.03015091192345823	1.3861727233119523
C6	R670	750	3589	0.013652828085817777	0.011031205249657734	1.2376551588722713
C6	E113	720	3589	0.012816940651992199	0.010606322879128834	1.2084245216797451
C6	M100	691	3589	0.012259682362775146	0.010181440508599935	1.2041206106758457
C6	N434	294	3589	0.005015324602953469	0.004343242009850977	1.1547421468981307
C6	D239	262	3589	0.004458066313736417	0.003871150487041088	1.1516127643862117
C6	H109	465	3589	0.00780161604903873	0.0068767998489307125	1.1344835127420232
C6	E114	881	3589	0.014767344664251881	0.01302972602955293	1.133358033066684
C6	K510	283	3589	0.004736695458344943	0.004185878168914347	1.1315894221482936
C6	I693	467	3589	0.00780161604903873	0.006908272617118039	1.1293150229345423
C6	M750	605	3589	0.010030649205906938	0.008954002549294224	1.1202419421577647
C6	E050	545	3589	0.008916132627472834	0.008072765040049097	1.1044707213996419
C6	I649	2991	3589	0.04792421287266648	0.04436086676003588	1.0803263410497825
C6	N924	561	3589	0.008916132627472834	0.008324547185547706	1.0710651797315995
C6	H810	300	3589	0.004736695458344943	0.004453396698506617	1.0636140858354985
[truncated: 10,104 more rows]
